# Supplementary material for: Mercury-induced hepatotoxicity in zebrafish: in vivo mechanistic insights from transcriptome analysis, phenotype anchoring and targeted gene expression validation
Source: BMC Genomics. 2010 Mar 30;11:212. doi: 10.1186/1471-2164-11-212 (PMC2862047; doi:10.1186/1471-2164-11-212)
Supplement: Additional file 4 — List of significant genes from one-way ANOVA with FDR < 0.05. Values are in log2 scale in relative to levels of reference RNA. [file 1471-2164-11-212-S4.XLS]

## Sheet: Sheet1
Genbank Acc	Unigene ID	Unigene Description	Gene Symbol	p value (1ANOVA)	FDR (Adjusted p value, Cutoff < 0.05)	Ctrl_8hr.1f	Ctrl_8hr.2f	Ctrl_8hr.3f	Ctrl_24hr.1f	Ctrl_24hr.2f	Ctrl_24hr.3f	Ctrl_48hr.1f	Ctrl_48hr.2f	Ctrl_48hr.3f	Ctrl_96hr.1f	Ctrl_96hr.2f	Ctrl_96hr.3f	Hg_8hr.1f	Hg_8hr.2f	Hg_8hr.3f	Hg_24hr.1f	Hg_24hr.2f	Hg_24hr.3f	Hg_48hr.1f	Hg_48hr.2f	Hg_48hr.3f	Hg_96hr.1f	Hg_96hr.2f	Hg_96hr.3f
AF024598	Dr.263	Peripherin	PRPH	4.8016e-12	7.87968e-08	0.584478	0.172029	-0.0253613	-0.132856	0.0307765	-0.0671785	0.238155	0.160781	0.0617106	0.139681	-0.0353698	-0.0372082	0.315391	0.940834	0.650899	1.70104	1.40289	1.39289	2.37169	2.32379	2.57532	2.89466	2.74906	3.21347
BM183903	Dr.80643	Proteasome (prosome, macropain) subunit, alpha type, 4	PSMA4	8.93209e-11	7.32974e-07	-0.125849	-0.397587	-0.185842	-0.860753	-0.538924	-0.447033	-0.39052	-0.18566	-0.396269	-0.242842	-0.0949638	-0.120276	0.111152	0.30995	0.309968	0.702275	0.997501	NaN	1.55671	1.65799	1.5946	1.45287	1.63736	1.12831
BG303177	Dr.119791	Transcribed locus, strongly similar to XP_001332437.1 PREDICTED: hypothetical protein [Danio rerio]		4.71166e-10	2.51986e-06	-0.405195	-0.60519	0.354103	0.533924	1.13761	0.656924	0.25076	0.401381	0.479306	0.326794	0.0405207	0.186519	-1.28838	-1.23951	-0.961348	-1.09082	-0.601858	-1.26012	-2.22768	-1.88812	-1.8963	-2.44312	-2.54709	-2.41006
BI847099	Dr.76106	Hypothetical LOC555409	LOC555409	6.13695e-10	2.51986e-06	-0.390429	-0.583342	-0.117427	-0.489691	-0.563022	-0.417415	-0.532348	-0.254186	-0.547466	-0.258485	-0.289272	-0.186785	0.347673	0.272747	-0.232438	1.2815	1.97668	2.88482	3.03599	3.24708	3.11012	2.82087	2.45342	2.02994
AI641426	Dr.143662	Zgc:136895	ZGC:136895	9.31127e-10	3.05666e-06	-0.0538279	-0.376488	0.479944	0.523914	0.677494	0.566009	0.393402	0.413726	0.421184	0.385878	0.436186	0.0700845	-1.10663	-0.64888	-0.515581	-0.541974	-0.713005	-1.03988	-1.39	-1.32045	-1.37736	-2.11629	-1.87892	-2.11415
BI673529	Dr.83496	Hypothetical protein LOC100004743	ZGC:158624	1.41642e-09	3.88512e-06	-0.581501	-0.945049	0.58917	0.758877	1.36211	0.617566	0.176675	0.68398	0.3486	0.431826	0.0199376	0.0395585	-1.09607	-1.15843	-0.907909	-0.936519	-0.821354	-1.39501	-2.8977	-2.08188	-2.39184	-3.61735	-4.09847	-4.2985
AI721457	Dr.105708	Similar to alpha-2-macroglobulin receptor	LOC565797	2.27462e-09	4.21344e-06	-0.34509	0.0253084	-0.323412	-0.521605	-0.708793	-0.730945	-0.455833	-0.252024	-0.257993	-0.276796	-0.135905	-0.314934	0.797552	0.712831	0.506956	0.729225	0.552176	0.748962	0.521133	0.513955	0.424721	0.635538	0.34477	0.352153
AI722627	Data Not Found			2.13424e-09	4.21344e-06	-0.661072	-0.532224	-0.556671	-0.78325	-0.830525	-0.896454	-0.292963	-0.627343	-0.394783	0.0111058	-0.270001	-0.39733	0.657284	0.519195	0.286714	0.835142	0.75034	0.44757	0.278402	0.431715	0.343456	0.612832	0.546122	0.381702
BE201171	Dr.10031	Transcribed locus		2.30695e-09	4.21344e-06	0.434621	0.41954	-0.218164	0.0732684	-0.00341485	-0.0386169	0.158997	0.120044	0.099827	0.150383	0.00836605	-0.0364428	0.0797592	0.484855	0.116393	1.40671	1.11644	0.947891	1.49748	1.44059	1.72322	2.48853	1.88675	2.40265
AW019242	Dr.113440	Hypothetical protein LOC100007423	LOC100007423	4.04298e-09	6.23808e-06	-0.270348	0.0819401	0.152447	-0.260609	NaN	0.132971	0.16813	NaN	0.0209137	0.00707078	-0.0251754	-0.136233	-0.460638	-0.202127	0.0855206	1.2704	1.42369	2.15256	3.0175	4.00643	3.00409	2.66822	2.80739	2.60175
BG727211	Dr.83060	Transcribed locus		4.18265e-09	6.23808e-06	-0.661804	-0.677978	-0.82564	-0.862714	-0.957913	-0.811947	-1.04436	-1.11938	-0.621896	-0.506934	-0.366355	-0.318021	0.596403	0.415025	0.21788	0.68077	0.907574	0.282413	0.23399	0.574941	0.317854	0.958972	1.00552	0.63096
AI331812	Dr.104650	Transcribed locus		6.95459e-09	8.77625e-06	-0.613754	-0.0918473	-0.787951	-0.745638	-1.03286	-0.928281	-1.21398	-1.31661	-0.68495	-0.708598	-0.692901	-0.581385	1.01422	0.968654	0.374426	0.84102	1.21457	1.25759	0.805574	1.14219	0.74041	1.14414	1.23821	0.7785
BG884478	Dr.133668	Transcribed locus		6.73567e-09	8.77625e-06	-0.289532	-1.15733	-1.19834	-0.807479	-1.38078	-0.741232	-1.0047	-1.27699	-0.890668	-0.18612	-0.349045	-0.458884	0.251478	0.670682	0.331426	1.07672	0.47365	0.583242	1.03095	1.09317	1.46513	1.6317	1.79696	1.50143
BI839255	Dr.26359	Transcribed locus		7.97588e-09	9.35712e-06	-0.862422	-1.61749	0.030582	0.185514	0.839057	0.265883	-0.229271	0.115017	-0.235269	-0.0466445	-0.364274	-0.236838	-1.52853	-1.60654	-1.28509	-1.44006	-1.48575	-2.06431	-3.69764	-2.61744	-2.31917	-4.12639	-4.79456	-4.93118
AW115682	Dr.80356	RasGEF domain family, member 1Ba	RASGEF1BA	9.95803e-09	1.09002e-05	-0.881975	-1.23732	2.56e-05	0.196424	1.02176	0.294219	-0.275973	0.233704	0.1418	0.18813	-0.227602	-0.187831	-1.38123	-1.61255	-1.17941	-1.448	-1.27365	-1.64116	-2.84093	-2.20315	-2.30092	-3.08356	-3.79093	-3.06149
AW153478	Dr.78657	Zgc:153115	ZGC:153115	1.10151e-08	1.1286e-05	-0.459201	-0.102183	-0.210364	-0.37521	-0.282518	-0.274376	-0.257795	-0.299894	0.0897125	-0.0342741	0.0935064	0.0396541	-0.762869	-0.856568	-0.845722	-0.803854	-0.674283	-0.863171	-0.970112	-0.794576	-0.949498	-1.09649	-1.29682	-1.12163
AI477496	Dr.4216	Similar to C1rs-B	LOC560855	1.18558e-08	1.14912e-05	0.00766031	-0.0952188	-0.538444	-0.291552	-0.326983	-0.627327	-0.496393	0.0819918	-0.160269	-0.315501	0.128098	0.112171	0.670267	0.529239	0.711121	1.16221	0.890836	1.16153	1.27345	1.07696	1.0993	1.51046	1.31512	1.21533
AF254638	Dr.33265	Vitellogenin 3, phosvitinless	VTG3	1.99177e-08	1.81488e-05	-0.0469458	-2.00599	-0.319241	0.334417	0.53278	-0.165689	-0.104158	-0.0676303	-0.407246	-0.219344	-0.79318	-0.342786	-1.14972	-0.687972	-0.666404	-1.01924	-1.2363	-1.52148	-3.60449	-1.74952	-1.83074	-5.52977	-6.13361	-5.97783
AI883857	Dr.33271	Fibrinogen alpha chain	FGA	2.11481e-08	1.82304e-05	-0.0621095	0.269872	-0.804544	-0.226036	-0.568144	-0.826941	-1.16957	-1.3099	-0.826671	-0.938017	-0.987808	-1.09359	1.9912	1.69181	0.905354	1.39397	1.17463	1.4368	1.40497	1.55361	1.09115	0.969866	1.10885	1.51671
BI840114	Dr.78919	Zgc:171831	ZGC:171831	2.9583e-08	2.42957e-05	-0.649424	-1.2051	0.377093	0.579578	1.10597	0.457449	-0.0203177	0.465507	0.362252	0.254104	-0.117645	-0.18106	-1.18352	NaN	-1.04601	-0.674789	-0.974028	-1.62911	-2.81656	-1.80064	-2.61984	-3.82346	-4.68405	-5.02187
BM183955	Dr.77820	Zgc:56630	ZGC:56630	3.71334e-08	2.76833e-05	-0.287552	-0.0537359	-0.0864139	-0.228365	0.0120736	-0.136627	0.0648366	-0.0946138	0.385458	0.209961	0.455266	0.210655	-0.530917	-0.706506	-0.629822	-0.656184	-0.720156	-0.584501	-1.14712	-0.592934	-0.908465	-1.10246	-1.25327	-1.30803
BM181499	Dr.84911	Si:ch211-250m6.1	SI:CH211-250M6.1	3.59358e-08	2.76833e-05	-0.48822	-1.01222	0.0105398	-0.138032	-0.0710448	-0.0468983	-0.317075	-0.24407	-0.357701	-0.298679	-0.00308024	-0.288805	-1.21853	-1.24922	-1.07878	-1.02367	-1.39002	-1.64449	-2.01732	-1.48696	-1.88632	-2.59278	-2.10746	-2.59073
AI584299	Dr.77569	Hypothetical protein LOC798297	LOC798297	4.01074e-08	2.86209e-05	-0.242063	-0.092145	0.355638	0.377712	0.357585	0.319058	0.643388	0.531025	0.686317	0.600005	0.693122	0.553643	-0.296956	-0.245633	-0.259826	-0.195356	-0.144826	-0.289696	-0.347986	-0.267454	-0.275157	-0.607298	-0.297152	-0.599025
BI705018	Dr.104595	Si:ch211-217k17.11	SI:CH211-217K17.11	4.42005e-08	2.90235e-05	-0.323478	0.229121	-0.341115	-0.157742	-0.295394	-0.453135	-0.444427	-0.0515143	-0.406073	-0.0240365	-0.0936605	-0.277054	0.0651805	-0.0186738	0.214157	0.0815455	0.813037	1.53986	2.21494	1.93229	2.2477	2.18506	1.84129	1.83044
BI879531	Data Not Found			4.37959e-08	2.90235e-05	-0.719765	-0.812951	-1.04854	-1.1933	-1.09624	-1.13354	-0.716421	-0.787523	-0.690584	-0.418543	-0.579716	-0.627709	-0.125564	-0.0694667	0.0330458	0.147017	0.0489354	0.0507119	-0.0677172	0.226133	-0.324629	0.117861	0.152487	-0.219464
AW018950	Dr.120143	Hypothetical LOC559122	LOC559122	5.37463e-08	3.39054e-05	-0.220154	0.195953	-0.748714	-0.973082	-1.37248	-0.895033	-0.467335	-1.13478	-0.465692	0.126783	-0.214433	-0.0534018	1.51516	0.79681	0.584905	1.12666	1.08654	1.43143	1.09299	1.30242	1.71506	1.71311	1.72862	1.45103
AW826723	Dr.132975	Zgc:162600	ZGC:162600	6.77271e-08	4.11616e-05	-0.0788802	0.120876	0.282829	0.212475	0.377969	0.415906	0.310415	0.22059	0.370375	0.261432	0.261399	0.306786	-0.445433	-0.333904	-0.353161	-0.430256	-0.42108	-0.491141	-1.0212	-0.427077	-0.574159	-0.641735	-1.0413	-0.909562
AF302789	Dr.82520	Hematopoietic death receptor	HDR	7.55032e-08	4.42646e-05	-0.645994	-1.45909	-0.0266707	0.1702	0.405797	0.222487	-0.268305	-0.0428956	-0.240469	-0.175725	0.00433069	-0.159459	-1.48209	-1.26282	-0.921149	-1.11041	-1.46698	-1.86395	-2.52793	-2.11573	-2.24178	-2.61536	-2.55573	-3.37656
AW232279	Dr.76686	Actin related protein 2/3 complex, subunit 1B	ARPC1B	8.28514e-08	4.69271e-05	0.0231478	-0.0817838	0.147839	-0.681811	-0.637548	-0.456701	-0.463312	-0.342211	-0.769711	-0.453532	-0.517308	-0.25099	-0.325638	0.0180684	0.119208	0.160717	-0.283059	0.020668	0.313829	0.457463	0.416835	0.814137	1.08598	0.916493
AJ308516	Dr.12384	Glycine receptor, alpha 3	GLRA3	9.07962e-08	4.8083e-05	-0.399623	-0.514032	-0.181098	-0.159411	-0.09298	0.0979364	-0.213345	-0.297828	-0.218497	-0.0576833	0.023366	0.0322928	-0.934795	-0.733785	-0.491689	-0.55944	-0.600185	-0.839487	-1.07497	-0.97839	-1.32991	-1.04849	-1.22045	-1.40968
AW777364	Data Not Found			9.03185e-08	4.8083e-05	0.441418	-0.100338	0.127015	-0.276596	-0.421041	-0.198341	-0.290974	-0.475754	-0.499107	-0.282777	-0.117078	-0.109719	0.114293	0.0757117	0.0410208	0.303968	0.329072	0.632125	0.399274	0.466909	0.403326	0.92237	0.771111	0.766186
BI881707	Dr.83909	Similar to vitamin K-dependent gamma-glutamyl carboxylase	LOC556971	1.14118e-07	5.8482e-05	0.439318	-0.237746	-0.303546	-0.408	NaN	-0.406689	-0.633015	-0.548342	-0.582975	-0.603123	-0.811027	-0.645877	1.58637	0.974823	0.702179	0.893225	0.850674	1.05529	0.720321	0.768733	0.588892	1.0051	0.865291	0.959907
BI888683	Dr.76920	Ectonucleoside triphosphate diphosphohydrolase 6 (putative function)	ENTPD6	1.23304e-07	6.11869e-05	0.161601	-0.00543321	-0.033812	-0.0888865	-0.0896763	-0.0378283	-0.127914	-0.0314062	-0.016558	0.0911258	-0.0509539	0.00972161	0.18642	NaN	0.0833467	NaN	-0.278227	-0.203019	-0.0956049	0.00308508	-0.200427	-0.853543	NaN	-0.887001
AI721691	Dr.78780	Transcribed locus		1.35496e-07	6.156e-05	-0.235302	-0.608631	-0.539362	-0.753927	-0.683679	-0.697744	-0.981796	-0.75131	-0.681922	-0.610735	-0.794785	-0.729358	-0.0973598	0.00667783	-0.190941	0.00126598	0.340485	0.18019	0.103649	0.221615	-0.0196386	-0.06343	0.270518	0.0243296
AL591401	Data Not Found			1.31551e-07	6.156e-05	-0.406259	-0.297137	-0.210755	-0.0979914	-0.0435635	-0.0250705	-0.261431	-0.269789	-0.132068	0.179817	-0.0206886	-0.133186	-0.658744	-0.545621	-0.590366	-0.625014	-1.00144	-1.38733	-1.14512	-0.932768	-1.42979	-1.31875	-1.37097	-1.57212
AW128431	Dr.75736	Wu:fb99g07	WU:FB99G07	1.32922e-07	6.156e-05	-0.290177	0.246162	0.367608	0.594758	1.21499	0.716146	1.01231	0.484239	1.14833	1.00346	0.867701	0.774784	-0.390479	-0.226636	0.0631699	-0.120829	-0.474434	-0.540578	-0.795594	-0.727549	-0.86556	-0.728708	-0.741842	-0.825338
AI497192	Dr.104262	Slow myosin heavy chain 1	SMYHC1	1.45107e-07	6.4333e-05	-0.0969231	-0.0627857	-0.141983	0.00168499	0.197172	0.0722317	-0.047774	-0.000239658	0.10806	0.0920364	0.150793	0.164283	-0.159105	-0.253697	-0.170702	-0.275069	-0.209413	-0.332794	-0.391759	-0.242663	-0.351371	-0.322016	-0.463541	-0.468506
BE017922	Dr.115494	Hypothetical protein LOC795299	LOC795299	1.64392e-07	7.0848e-05	0.0221647	-0.121314	0.101079	0.403521	0.526154	0.460566	0.30001	0.435858	0.229022	0.183813	0.205425	0.152459	0.0202836	-0.0564019	-0.152244	-0.0117647	0.217328	0.110634	-0.187727	-0.158187	-0.102632	-0.173972	-0.274485	-0.26402
BM071697	Dr.84519	Zgc:110825	ZGC:110825	1.78959e-07	7.53452e-05	-0.12064	-0.198334	-0.716039	-0.641292	-0.846728	-0.63259	-0.663695	-0.575704	-0.493763	-0.345221	-0.123462	-0.282944	-0.0703181	-0.00378601	-0.00276877	0.262669	0.317476	0.284052	0.657636	0.617649	0.290812	0.870701	0.786502	0.387525
BE202229	Dr.76775	Protein phosphatase 2 (formerly 2A), catalytic subunit, beta isoform	PPP2CB	1.91026e-07	7.83864e-05	-0.22131	-0.478405	-0.117457	-0.433268	-0.36853	-0.0424922	-0.332223	-0.335398	-0.702808	-0.546745	-0.322769	-0.228633	0.131298	0.174521	0.13602	0.369246	0.642112	0.882311	0.941702	0.69318	0.607463	0.652955	0.594885	0.776568
BI672168	Dr.12491	Similar to complement C4-2	LOC562579	2.21242e-07	7.88682e-05	-0.205149	0.736461	-0.707821	-1.15152	-1.18528	-1.05118	-0.706897	-1.46132	-0.29485	-0.532659	-0.437217	-0.614715	1.18318	0.825296	0.409921	1.36645	1.07355	1.51207	1.28317	1.76998	1.56053	2.09821	1.56445	1.51135
BM071499	Dr.13853	Hypothetical protein LOC793410	LOC793410	2.14108e-07	7.88682e-05	-0.008841	-0.0500608	-0.0136244	0.428761	0.447032	0.233615	0.400358	0.469852	0.291183	0.319895	0.578406	0.259289	-0.0572604	-0.141815	0.0417182	-0.0732988	-0.254293	-0.172543	-0.259404	-0.152675	-0.341392	-0.289008	-0.202211	-0.368103
AF348085	Dr.692	Protein tyrosine kinase 2.1	PTK2.1	2.18426e-07	7.88682e-05	-0.231002	-0.40052	-0.237052	-0.140161	-0.0485858	-0.169632	-0.404365	-0.351491	-0.134781	-0.0772746	0.0584364	-0.233069	-0.951101	-0.743387	-0.54481	-0.506782	-0.749718	-0.886024	-0.961853	-0.931513	-1.0629	-1.01042	-1.35594	-1.17651
AF309556	Dr.120697	Fatty acid desaturase 2	FADS2	2.10475e-07	7.88682e-05	0.88345	0.321948	1.20591	NaN	1.73227	1.31815	1.3933	1.53621	1.66457	1.08917	0.639169	0.604591	-0.815426	-0.423712	-0.105558	-0.592517	-0.891848	-1.18705	-1.71176	-1.08159	-0.559248	-0.929255	-1.91152	-1.7597
BI840355	Data Not Found			2.11984e-07	7.88682e-05	-0.346711	0.0414967	-0.648353	-0.671712	-0.789055	-0.869303	-1.03364	-1.23376	-0.51249	-0.471854	-0.254319	-0.376854	1.16601	1.13867	0.546555	0.655296	0.891531	1.16979	0.510536	1.04601	0.523464	1.05789	1.04558	0.566738
U40931	Dr.1467	Paired box gene 9	PAX9	2.14465e-07	7.88682e-05	-0.67312	-1.77471	-0.19516	0.059033	0.205751	0.0706633	-0.471453	-0.12346	-0.540262	-0.228754	-0.339561	-0.400968	-1.2142	-0.97724	-1.00296	-0.39941	-1.52314	-1.32756	-2.62623	-1.54859	-2.97744	-3.85553	-3.75251	-4.33375
BI878414	Dr.77174	Similar to complement C3-H1	C3A	2.39108e-07	8.1738e-05	-0.448169	0.501597	-0.971534	-0.626035	-1.06424	-0.714155	-0.685217	-1.26125	-0.43654	-0.248367	-0.583649	-0.807825	1.12364	1.16145	0.65359	1.20114	0.775432	1.54721	2.11609	1.70619	1.54995	1.503	2.36667	2.09975
BI880307	Data Not Found			2.35477e-07	8.1738e-05	-1.06647	-1.07814	-0.807008	-1.2707	-1.51476	-1.29217	-1.23206	-0.855047	-1.05867	-0.428642	-0.780701	-0.49446	0.171047	-0.10829	-0.129658	-0.0339799	-0.111076	0.216174	0.0345425	0.228799	-0.055829	0.515988	0.179	-0.293914
BI878400	Dr.104803	Eukaryotic translation initiation factor 4A, isoform 1B	EIF4A1B	2.62594e-07	8.81104e-05	-0.190778	0.379068	0.0105242	0.103317	0.327039	0.376739	0.430597	0.293952	0.304759	0.253331	0.458341	0.328731	-0.809305	-0.28696	-0.441474	-0.426754	-0.64905	-0.918839	-1.12786	-0.635959	-0.769772	-1.03481	-1.14855	-1.51298
AW165417	Dr.19274	Transcribed locus		2.71317e-07	8.89747e-05	-0.210383	-0.447442	-0.324236	-0.0511174	0.0890361	0.126548	-0.0371144	-0.0695888	0.155825	0.0396543	-0.0346605	-0.0942235	-0.612409	-0.662074	-0.513313	-0.506102	-0.523072	-0.327773	-0.345396	-0.761064	-0.775899	-1.00819	-0.838789	-0.90434
X17267	Data Not Found			3.008e-07	9.68866e-05	-0.00608172	0.11966	0.101117	0.0927243	0.288788	0.294738	0.102883	0.0226504	0.31296	0.177565	0.131719	0.262702	-1.0107	-0.598801	-0.373076	-0.366063	-0.471568	-0.810937	-1.1619	-0.651904	-1.36514	-1.06443	-1.31136	-1.43751
AW280174	Dr.81107	Wu:fj51h04	WU:FJ51H04	3.24352e-07	0.000100354	0.334965	-0.266915	-0.05946	-0.221411	-0.471439	0.0340622	-0.246966	-0.193553	-0.12769	-0.173355	-0.0483128	-0.262995	0.446108	0.0423411	0.218504	0.6766	1.54133	1.51136	1.57696	1.20387	1.27878	1.18721	1.04605	1.07721
BM096428	Dr.122271	Transcribed locus, strongly similar to NP_001082990.1 hypothetical protein LOC100037369 [Danio rerio]		3.18251e-07	0.000100354	0.622158	0.46313	-0.0862546	-0.0372545	-0.192706	0.0388794	-0.126758	-0.141151	0.326506	0.219986	-0.00224428	0.287455	0.286597	0.255243	0.37084	0.620248	0.306594	0.537377	1.54167	1.74053	1.50996	0.883892	1.35776	1.20702
BI474371	Dr.16392	Complement component 6	C6	3.51572e-07	0.000107008	-0.878506	-1.03527	-0.909336	-1.20976	-1.28168	-1.18796	-0.813938	-0.958464	-1.18318	-0.858482	-0.84985	-0.789549	-0.313159	-0.375145	-0.204826	0.14776	-0.156161	-0.387589	0.85769	0.525891	-0.0260887	0.10963	0.628216	0.893156
BI841542	Dr.30129	Hypothetical protein LOC791784	ANXA3B	3.58586e-07	0.000107152	-0.0243348	-0.104383	-0.0949206	-0.101263	-0.25533	-0.0389528	-0.0327772	-0.131989	-0.0149361	-0.0724651	-0.196818	-0.0368727	0.743777	-0.196798	-0.0650247	0.261574	0.320093	0.354298	1.01819	0.849548	0.888349	1.59012	1.17229	1.46459
BM171803	Dr.16745	Transcribed locus		3.93221e-07	0.000115205	0.0357318	0.185234	0.146694	0.298381	0.192178	0.323811	0.25494	0.267096	0.173047	0.0299016	0.172124	0.22175	-0.244315	-0.217109	-0.106415	-0.0271436	-0.0388909	-0.139995	-0.129605	-0.17732	-0.245791	-0.132159	-0.162219	-0.271948
AW127840	Dr.105605	Wu:fj98g07	WU:FJ98G07	4.09868e-07	0.00011808	0.266933	0.241262	0.230733	0.0438027	-0.284989	-0.220577	0.283043	-0.14923	0.383378	0.160309	-0.0918185	0.0692814	0.472413	0.370461	0.284793	1.16546	0.833623	0.382971	2.10118	1.5798	1.02683	2.03141	1.85013	1.77681
BI708370	Dr.124749	Transcribed locus, strongly similar to NP_001032783.1 hypothetical protein LOC567956 [Danio rerio]		4.44001e-07	0.000125667	-0.158181	-0.682161	0.642876	0.620767	0.682177	0.592259	0.571525	0.703406	0.151226	0.0609684	0.206555	-0.0316683	-1.10438	-0.922003	NaN	-0.636118	-1.05655	-1.47026	-1.50582	-1.31207	-1.70394	-2.47796	-1.95703	-1.7884
AF395113	Dr.104285	Hypothetical protein LOC792095	ANKRD6	4.99357e-07	0.000131328	-0.112172	-1.13946	0.400176	0.429471	0.442083	0.619935	0.108431	0.464805	-0.0205948	-0.0884024	-0.177186	0.201347	-1.08407	-0.732854	-0.569516	-1.03989	-1.45593	-1.8692	-2.3359	-1.52108	-1.69957	-2.24276	-2.3751	-2.2837
BI842251	Data Not Found			5.11506e-07	0.000131328	-0.392418	-0.840999	-0.839538	-0.854962	-0.980806	-0.949351	-0.73256	-0.838928	-0.647968	-0.556592	-0.894886	-0.555471	0.379917	-0.221428	0.358237	0.173993	0.580647	0.519378	0.181996	0.284288	0.0638747	0.328493	0.482966	0.0402519
U34662	Dr.75096	Complement factor B	CFB	4.72737e-07	0.000131328	0.0876285	0.592059	-0.623117	-0.790779	-1.05585	-0.729596	-0.564899	-0.939002	0.160074	-0.363695	0.118085	-0.283713	1.90804	1.06857	0.812561	1.25633	1.30904	1.74815	1.85369	1.34558	1.6306	1.96838	1.98725	1.75675
AI397087	Data Not Found			4.94736e-07	0.000131328	-0.326305	-0.76424	-0.844031	-0.91001	-0.922187	-0.820249	-0.598178	-0.756213	-1.03623	-0.649056	-0.914226	-0.836874	0.469827	-0.00612841	-0.067803	0.170777	0.426932	0.381737	0.132461	0.297376	-0.134461	0.574527	0.301316	0.209988
BF717944	Dr.118376	Hypothetical protein LOC100007251	LOC100007251	5.19549e-07	0.000131328	-0.399438	-0.881419	0.771669	0.799329	1.13436	1.09398	1.13467	1.08659	0.888778	0.793194	0.518798	1.07836	-1.10727	-0.498758	-0.300139	-0.667359	-1.17722	-1.14217	-1.47756	-0.79537	-0.931751	-1.89168	-1.9552	-1.53222
AI545999	Dr.32788	Sex hormone binding globulin	SHBG	4.81819e-07	0.000131328	-0.659862	-1.0039	-0.0766495	-0.323162	-0.0708303	-0.0614433	-0.462695	-0.378652	-0.390742	-0.220973	0.0776349	0.0647835	-1.27706	-1.10125	-0.783998	-0.663936	-0.90051	-1.32735	-1.84689	-1.36177	-1.32686	-2.00823	-2.18745	-2.0357
AI545502	Dr.105221	Im:7041156	IM:7041156	5.17708e-07	0.000131328	-0.220954	-0.551739	-0.611481	-0.0653683	-0.560923	-0.179475	-0.291363	-0.172189	-0.163938	-0.0713458	-0.157026	-0.0907403	0.225518	0.0851371	-0.138256	0.847808	1.07785	2.66095	2.88715	3.13345	2.42119	1.81882	2.5045	1.1875
AI666956	Dr.78559	Methenyltetrahydrofolate synthetase domain containing	MTHFSD	5.33426e-07	0.000132572	0.0982981	0.0440637	0.0820542	0.230012	0.224974	0.311757	0.0495906	-0.0613092	-0.130852	-0.16093	0.179394	0.0866875	-0.146959	-0.240043	-0.223931	-0.273093	-0.251576	-0.498434	-0.370232	-0.377361	-0.398888	-0.525166	-0.361389	-0.465725
BI845265	Data Not Found			5.53104e-07	0.000135493	-0.795732	-1.31322	-0.993765	-1.53558	-1.24081	-1.12708	-1.24438	-1.31192	-1.59167	-1.00961	-1.22208	-1.209	-0.553296	-0.738026	-0.632939	-0.378525	-0.30684	0.020801	-0.420884	-0.197124	-0.376444	-0.0487542	-0.248929	-0.435739
BI891187	Dr.33445	Cofilin 2, like	CFL2L	5.92268e-07	0.000142116	-0.11629	-0.790582	-0.205569	-0.710243	-0.494712	-0.617073	-0.241396	-0.263041	-0.340233	-0.00539693	-0.191535	-0.0268923	0.249397	0.214279	0.32032	0.140577	0.482738	0.988728	1.22609	0.864915	0.883421	0.80993	0.872477	1.15889
AF291663	Dr.4376	Niemann-Pick disease, type C2	NPC2	6.0556e-07	0.000142116	-0.633196	-1.63431	-0.341402	-0.0282218	0.0741897	0.0101135	-0.590888	-0.309779	-0.428638	-0.219344	-0.698672	-0.412647	-0.890398	-0.642254	-0.741929	-0.918644	-1.31351	-1.11073	-2.04771	-1.1025	-2.2972	-2.80294	-2.96975	-3.08601
BI889078	Dr.104683	High density lipoprotein-binding protein (vigilin)	HDLBP	6.04742e-07	0.000142116	0.0680624	-0.0206034	0.279079	0.187297	0.26294	0.194999	0.0772497	0.0855554	0.0598472	-0.0640417	-0.23802	-0.0709496	0.266402	0.0339988	0.31863	-0.125862	0.045759	-0.0302461	-0.391152	-0.436818	-0.245243	-0.547018	-0.882794	-0.598534
BF717453	Dr.43805	Hypothetical protein LOC794927	LOC794927	6.37642e-07	0.000147513	0.205273	1.15138	-0.188296	0.228844	-0.0592823	-0.00205371	0.559109	0.327168	0.39865	0.351438	0.30145	-0.0329257	1.31135	1.46183	0.994348	1.26399	1.53982	1.50492	1.35529	1.35952	1.79348	2.40901	2.19496	2.22245
BI887231	Dr.104558	Ribosomal protein S20	RPS20	6.7047e-07	0.000149297	0.0833464	0.0345519	0.457331	0.247308	0.168542	0.614282	0.469667	0.329198	0.630628	0.357094	0.26435	0.544019	-0.175337	0.0994028	-0.00431488	-0.0394011	-0.337043	-0.467798	-0.707377	-0.343995	-0.58981	-0.731561	-0.940732	-0.848267
AF246172	Data Not Found			6.72568e-07	0.000149297	-0.212708	-0.354048	-0.00463598	0.180268	-0.0517991	NaN	-0.165784	-0.0508388	-0.282513	-0.028822	0.043751	0.00746631	-0.224887	-0.4418	-0.258951	-0.456868	-0.396154	-0.592801	-0.848459	-0.552032	-0.920497	-1.06797	-0.889088	-1.06461
AF060499	Dr.81277	Glycogen synthase kinase binding protein	GBP	6.56741e-07	0.000149297	0.323518	0.429381	0.262687	-0.222001	-0.0848535	-0.153336	0.348225	0.414261	0.39454	0.181685	0.220611	0.147137	0.42637	-0.0259186	0.173704	-0.222139	0.0352844	-0.0122456	0.114379	0.0517417	0.1033	0.653945	0.798888	0.776803
BG729002	Data Not Found			7.24175e-07	0.000156816	-0.0244699	-2.04881	0.422722	0.753986	1.11251	0.830256	-0.134645	0.871912	-0.202851	-0.201336	-0.0699402	-0.0295612	-1.1925	-1.08883	-0.665351	-1.1302	-1.325	-1.60703	-2.87839	-2.19864	-2.6876	-3.41396	-3.23843	-3.79096
AI958692	Data Not Found			7.26048e-07	0.000156816	-0.722791	-1.1129	-1.31777	-1.75272	-1.56732	-1.56937	-1.67394	-1.67303	-1.72601	-1.05979	-1.47269	-1.22709	0.375253	-0.497764	-0.468336	-0.204894	0.153213	0.468826	-0.0231321	-0.107215	-0.25607	0.292039	0.124285	-0.455285
BI671261	Dr.81948	Phosducin 1	PDC1	7.6987e-07	0.00016416	0.117074	-0.0422089	0.842497	0.827977	1.30821	0.691	0.902811	1.3017	0.817461	0.710842	0.741068	0.612243	0.0416392	-0.0488967	-0.185756	-0.241445	-0.0328542	-0.358253	-0.616328	-0.795364	-0.266847	-0.700078	-0.675074	-0.653321
AA658759	Dr.76005	Similar to Ribosomal protein L5a	LOC100004935	8.00027e-07	0.000168369	-0.0282867	-0.0730957	0.187269	0.0166924	0.178248	0.417425	0.482352	0.339821	0.282369	0.124582	0.282063	0.411655	-0.431751	-0.0638294	-0.136508	-0.182931	-0.449898	-0.729394	-1.00886	-0.54716	-0.696939	-0.77634	-1.14334	-1.18834
BG307293	Dr.107716	Transcribed locus		8.24951e-07	0.000171433	-0.0911991	-0.688437	-0.0342137	0.354612	0.469434	0.323629	-0.0229931	0.100768	-0.132075	-0.00139299	-0.250105	-0.0351856	-0.63946	-0.458363	-0.456382	-0.442547	-0.843312	-1.21575	-1.4277	-1.02669	-0.995151	-1.13287	-1.45563	-1.4278
L05383	Dr.51646	Beta-2-microglobulin	B2M	8.54428e-07	0.000172368	-0.140603	-0.706757	-0.174907	0.15845	0.267891	0.0674465	-0.259082	0.162223	0.010589	0.0826173	-0.303392	0.0841278	1.02326	0.131697	NaN	0.35003	1.3335	1.48513	1.57	1.7663	1.81937	2.04496	2.06692	2.06448
BG305505	Dr.11109	Transcribed locus		8.60057e-07	0.000172368	-0.146307	0.435819	-0.739222	-0.375707	-0.56116	-0.802973	-1.06645	-0.985644	-0.5751	-0.539478	-0.499315	-0.623931	1.17122	1.02554	0.46834	0.787092	1.30453	1.32779	0.605349	0.936338	0.595687	1.11017	1.01399	0.658406
AF359434	Dr.3267	Claudin h	CLDNH	8.60745e-07	0.000172368	0.204925	0.186671	-0.0668437	0.144695	0.00376138	-0.117649	-0.0457727	-0.0504751	0.163475	0.059435	-0.0646703	0.0569971	1.03673	0.589343	0.415631	1.5021	0.88893	1.00952	1.88618	1.46319	0.339867	2.35746	2.46582	2.61399
BI890218	Dr.143591	Transcribed locus, strongly similar to NP_001003861.1 ribosomal protein L9 [Danio rerio]		8.88362e-07	0.000175631	-0.113635	-0.0735552	-0.0913972	0.0174785	0.131641	0.174879	0.281125	0.209367	0.44645	0.20799	-0.10065	0.0684051	-0.415607	-0.0701066	-0.15151	-0.163353	-0.272476	-0.422137	-0.828715	-0.503522	-0.554713	-0.637259	-1.05325	-0.743663
BI705759	Data Not Found			9.29894e-07	0.000181749	-0.126963	-0.16418	-1.1698	-0.590468	-0.803618	-1.19778	-0.94448	-1.14699	-0.8099	-0.714645	-0.738548	-0.818907	0.704329	0.316719	-0.125996	-0.0545832	0.131986	0.454548	0.756261	1.38224	1.08965	1.02294	1.09832	0.898017
AW281995	Dr.81215	Zgc:92836	ZGC:92836	9.60733e-07	0.000183439	-0.0629276	-0.178015	0.0934116	0.176209	0.42318	0.147802	0.300666	0.122358	0.110515	0.458714	0.286098	0.240478	-0.100585	0.0795365	0.00137689	-0.184444	-0.275263	-0.40719	-0.375775	-0.353383	-0.244788	-0.474599	-0.337658	-0.465115
BI867183	Dr.84494	Zgc:112474	ZGC:112474	9.56974e-07	0.000183439	0.0383759	0.429953	0.591842	0.806654	1.10839	0.818577	1.0234	0.69661	1.422	1.20667	1.26397	0.726897	-0.261129	0.131508	-0.0140457	-0.0324554	0.092409	-0.0563966	-0.137134	-0.02091	-0.238732	-0.281819	-0.250829	-0.322884
BE015807	Dr.81943	Hypothetical LOC566659	LOC566659	9.77225e-07	0.00018435	-0.0302865	0.0427242	0.20744	0.454419	0.395998	0.439056	0.326491	0.300682	0.103265	0.228092	-0.00393671	-0.0724909	-0.155579	-0.190407	-0.202645	-0.107105	-0.105471	-0.132645	-0.22873	-0.17528	-0.175509	-0.154243	-0.052854	-0.116857
BG884057	Dr.33603	Glutamic pyruvate transaminase (alanine aminotransferase) 2	GPT2	9.98723e-07	0.000186359	-0.787861	-0.451427	-0.797219	-0.231685	-0.487276	-0.574841	-0.878698	-0.505208	-0.382151	-0.505137	-0.51757	-0.52779	0.10002	0.716813	0.207592	0.472049	0.47298	0.622718	0.356988	0.472433	0.049615	0.338224	0.736111	0.455377
AW116668	Data Not Found			1.06016e-06	0.000193344	0.349936	0.496263	0.162279	0.0418226	-0.216056	-0.0354016	-0.0737476	0.0308706	-0.925089	0.090565	0.0118164	-0.207491	0.492933	0.514698	0.62608	0.678698	0.819943	0.862046	1.06051	1.01735	0.817899	1.2977	1.17412	1.30055
AW420589	Dr.81575	Transcribed locus		1.04705e-06	0.000193344	-0.754233	-0.295854	-0.42178	-0.644839	-0.981325	-0.852143	-0.753328	-0.584413	-0.347544	-0.332314	-0.209419	-0.0714613	0.0194033	-0.173872	0.0862693	0.468796	0.351977	0.321772	0.0114778	0.399173	0.0610277	0.45716	0.442387	0.140001
BG884459	Data Not Found			1.10386e-06	0.000198435	-0.0962466	-0.556599	-0.742885	-0.604248	-0.703019	-0.678778	-0.483605	-0.64372	-0.624466	-0.437401	-0.685789	-0.545332	0.741878	0.0328251	0.320335	0.335394	0.622851	0.854999	0.611554	0.567527	0.161881	0.679532	0.610448	0.414654
AW171479	Dr.37700	Zgc:153863	ZGC:153863	1.19275e-06	0.000212337	0.749379	1.021	1.03742	0.683557	0.116014	0.270442	0.588454	0.479887	0.219758	0.418658	0.426482	0.788016	-0.0072663	-0.0985673	0.0758014	-0.494211	-0.386484	-0.395711	0.287876	0.625776	0.868604	1.34776	1.00675	1.15199
AI793867	Dr.75428	Zgc:153887	ZGC:153887	1.21385e-06	0.000213585	0.227339	0.122467	0.341172	0.47175	0.569035	0.582414	0.410062	0.402415	0.42432	0.402729	0.369934	0.384819	0.0707548	0.0426597	0.133073	-0.00927657	-0.0323118	0.0020637	-0.1707	-0.15708	0.127335	0.169504	0.0238788	0.243307
BI865551	Data Not Found			1.2967e-06	0.000226368	-0.864008	-0.6468	-1.28182	-1.38599	-1.24796	-1.38426	-1.09629	-1.30387	-1.16993	-0.960566	-0.933127	-0.962739	-0.00487756	-0.441712	-0.289061	-0.239737	0.125075	-0.0250167	-0.325491	-0.0797222	-0.264546	0.010811	-0.0841658	-0.608726
BI879969	Dr.82674	Mitogen-activated protein kinase kinase kinase 7 interacting protein 3 like	MAP3K7IP3L	1.31155e-06	0.000226368	-0.184897	-0.386888	-0.0753088	-0.199859	-0.126565	-0.153971	-0.0478097	-0.00910691	-0.346082	-0.150188	0.0177103	-0.150917	-0.565093	0.0696769	0.131004	0.442117	0.00987133	0.411486	0.722317	0.930323	1.27852	0.984176	1.6002	1.5468
BG883435	Dr.85568	TBP-like 1	TBPL1	1.35027e-06	0.00023085	0.218783	0.0849088	0.423779	0.686537	1.01922	0.688625	0.342461	0.554643	0.502108	0.599771	0.443459	0.378217	-0.0240079	-0.244876	-0.275488	0.0772104	-0.264367	-0.0564301	-0.178065	-0.517276	-0.169158	-0.342156	-0.303504	NaN
BM026426	Dr.123747	Transcribed locus		1.44694e-06	0.000245394	-0.289253	-0.25849	-0.641111	-0.916785	-0.9707	-1.10075	-0.881259	-0.980623	-0.98688	-0.881731	-0.907193	-1.04218	0.138339	-0.208116	-0.053535	0.18075	-0.257805	-0.101123	-0.241301	0.164969	-0.0929516	0.111839	0.0623797	-0.383368
AI601513	Dr.3270	Actin related protein 2/3 complex, subunit 1A	ARPC1A	1.49048e-06	0.00024959	-0.144192	-0.566843	-0.0231807	-0.656344	-0.57239	-0.423455	-0.706183	-0.398847	-0.890339	-0.364897	-0.481346	-0.418478	0.317843	0.0865119	0.180675	0.177583	0.107126	0.82274	0.589813	0.676672	0.353403	0.763174	0.840445	0.61474
BF938011	Dr.23079	Zgc:173962	GSTAL	1.53529e-06	0.00025536	0.463242	0.745369	0.430988	0.602116	0.202078	0.565317	0.636867	0.168298	0.866554	0.483683	1.04592	0.785341	-0.283416	-0.119119	-0.334336	-0.628988	-0.947673	-0.708835	-0.411896	-0.256762	-0.0215496	-0.569766	-0.512479	-0.155209
BI888920	Dr.9101	Ubiquitin-conjugating enzyme E2 variant 2	UBE2V2	1.57335e-06	0.000257731	0.025026	0.0406205	0.00923815	-0.341075	-0.272838	-0.328684	-0.316547	-0.276344	-0.32421	-0.275914	-0.170431	-0.0184906	0.0207967	-0.0165157	-0.0208189	0.343788	0.0997272	0.308462	0.14788	0.343032	0.0785718	0.528833	0.204449	0.328238
BE558070	Dr.40424	Hypothetical LOC571357	LOC571357	1.5967e-06	0.000260055	-0.143036	0.0433097	0.262791	0.451489	0.61175	0.33864	0.810086	0.562795	0.9823	0.87456	0.756053	0.459627	-0.231877	-0.294655	0.165896	0.00191923	-0.0144903	-0.445143	-0.361179	-0.269449	-0.282059	-0.507258	-0.375941	-0.700241
AF439767	Dr.77503	X-linked inhibitor of apoptosis	XIAP	1.62556e-06	0.000262334	-0.313149	-1.78536	0.49901	0.561848	0.580388	0.72546	0.167888	0.644801	-0.0791682	-0.204949	0.0333496	0.426637	-1.46334	-0.859297	-0.724114	-1.06573	-1.97602	-1.89371	-2.84202	-1.65602	-2.10433	-3.43088	-3.27145	-3.13842
BM036361	Dr.18912	Transcribed locus		1.66449e-06	0.000264569	0.10691	-0.151594	-1.36379	-1.39073	-1.74505	-1.56484	-1.5265	-1.17709	-1.22266	-1.16584	-0.976848	-0.809852	0.718785	0.286754	-0.13082	0.514192	0.560895	0.788287	0.701592	0.756193	0.196492	0.299498	0.567724	0.27641
BG727310	Dr.3585	Angiotensinogen	AGT	1.72216e-06	0.000266373	-0.261855	-0.288521	-0.659648	-0.347983	-0.854569	-0.568131	-0.459686	-0.840883	-0.495064	-0.5669	-0.443792	-0.268734	2.12576	1.46857	0.56916	0.712579	1.16614	1.71284	1.10152	1.46038	1.00542	0.955367	1.39293	1.06376
BI350468	Data Not Found			1.71998e-06	0.000266373	-0.0365708	-0.36849	-0.51609	-0.457728	-0.68231	-0.541406	-0.25236	-0.340245	-0.170059	-0.318009	-0.3493	-0.232426	0.56984	0.039484	0.247242	0.399278	0.612346	0.618763	0.330189	0.656686	0.137431	0.699354	0.545551	0.415085
AW116558	Dr.77174	Similar to complement C3-H1	C3A	1.72109e-06	0.000266373	-0.48113	0.373437	-0.177932	-0.439544	-0.671503	-0.972251	-0.926728	-1.30449	-0.957118	-0.724159	-0.441629	-0.857213	1.29873	1.17943	0.627183	1.46926	0.683911	0.818905	1.11882	0.793663	0.532276	2.50365	1.13829	1.23271
AW422831	Dr.81407	Similar to Mtrr protein	LOC560667	1.74827e-06	0.000268486	-0.137627	-0.0223456	0.172081	0.312576	0.465679	0.357855	0.290801	0.296635	0.387998	0.319844	0.517412	0.244217	-0.0852461	-0.00577349	-0.255415	-0.102121	-0.237595	-0.554496	-0.208209	-0.22933	-0.313018	-0.32869	-0.36021	-0.450324
BI476846	Dr.122107	Transcribed locus		1.77772e-06	0.00027056	-0.440127	-0.29844	0.535465	0.72803	1.05383	0.485366	0.0924178	0.489344	0.375962	0.316294	-0.0619888	0.164891	-0.977011	-0.594615	-0.683542	-0.610859	-0.0798514	-0.678487	-1.52231	-1.29582	-1.16868	-1.60446	-1.59965	-0.881796
AI721528	Dr.78740	Similar to complement control protein factor I-B	LOC557557	1.81858e-06	0.000273103	0.354572	0.650013	0.190385	0.463651	-0.260227	-0.128882	-0.35082	-0.425127	-0.10694	0.034074	0.36963	0.121186	0.433907	0.362337	0.386732	0.829642	0.711359	0.834063	0.911356	1.61562	0.969927	1.71119	1.28963	1.40111
BI980054	Dr.133724	Hypothetical LOC567939	LOC567939	1.83096e-06	0.000273103	0.00516067	-0.0456831	-0.192066	-0.028515	-0.0823828	0.0209928	-0.0330166	-0.0550741	-0.0589037	-0.0734061	0.0641658	-0.106099	-0.005951	-0.0418717	NaN	0.473906	0.479616	0.582548	0.181303	0.228605	0.172734	0.0304513	0.108785	-0.164168
BM035914	Dr.35651	Ubiquitin specific peptidase 3	USP3	1.85303e-06	0.0002736	-0.11985	0.0988326	0.250314	0.291591	0.373778	0.334746	0.342816	0.288124	0.543349	0.548703	0.557724	0.529216	-0.141572	-0.229118	-0.106749	0.108471	-0.10842	-0.322891	-0.110019	-0.0487963	-0.108926	-0.346361	-0.153277	-0.401024
AF295407	Dr.4120	Hypothetical LOC554710	ADH8A	1.88256e-06	0.000275554	-0.260106	-0.222321	-0.425717	0.13683	-0.118461	-0.516864	0.0196832	-0.733346	0.1174	-0.3761	0.295297	0.238451	-3.12269	-2.39152	-1.82633	-2.66116	-4.26706	-4.70912	-4.32963	-2.18616	-2.55911	-3.13249	-2.75872	-3.81232
BI887366	Dr.75517	Ribosomal protein L34	RPL34	1.92969e-06	0.00027792	-0.0897115	-0.293299	-0.047616	0.105961	-0.185609	-0.03801	0.0803483	-0.134722	0.0960388	-0.0179011	-0.0185999	-0.0815259	-0.502719	-0.179725	-0.308303	-0.300465	-0.433063	-0.443043	-0.961337	-0.387713	-0.919689	-0.982961	-1.05506	-1.06755
AF282675	Dr.17116	Zgc:55262	ZGC:55262	1.92612e-06	0.00027792	-0.147259	-0.473599	0.0990596	0.17799	0.10142	0.235001	-0.170689	-0.0347161	-0.240456	-0.125645	-0.142947	-0.0731095	-0.458253	-0.678158	-0.194755	-0.362513	-0.247749	-0.472886	-0.764012	-0.617429	-0.797688	-0.916832	-1.10133	-1.29502
BI840930	Dr.1866	Nedd4 family interacting protein 1	NDFIP1	2.03632e-06	0.000288695	0.0961093	-0.511334	-0.289429	-0.44097	-0.452548	-0.402762	-0.74747	-0.469137	-0.759724	-0.483056	-0.475236	-0.527656	0.261979	0.131354	0.229304	0.135997	0.0515475	0.626635	0.444457	0.498938	0.189001	0.473365	0.662723	0.371003
BM026365	Dr.86218	Transcribed locus		2.03807e-06	0.000288695	-0.799136	-0.838629	-0.668021	-0.904598	-0.917075	-0.992455	-1.08604	-0.714657	-0.69529	-0.500997	-0.576843	-0.562374	-0.0163573	-0.191195	-0.110593	0.17733	-0.212025	0.0454373	-0.370762	0.0049759	-0.427507	-0.132047	-0.239259	-0.349247
BI867040	Dr.84486	Similar to novel sulfotransferase family protein	LOC558790	2.0599e-06	0.000289034	0.561962	0.483318	0.208063	0.567959	0.236189	0.720355	0.311173	0.220458	0.275668	0.273197	0.194384	0.350264	-0.272834	-0.280749	-0.0834155	-0.375507	-0.876802	-0.526508	-0.441213	-0.297894	-0.0969272	-0.540197	-0.232222	-0.468743
BM154120	Data Not Found			2.09959e-06	0.000289694	0.0590652	0.159655	0.0830616	0.173532	0.249738	0.193306	-0.0298755	0.0357337	0.0716651	0.0882711	0.228064	0.229136	-0.460085	-0.171341	-0.26943	-0.0433953	-0.131752	-0.185274	-0.269904	-0.193032	-0.0384504	-0.369058	-0.272185	-0.271568
BI672949	Dr.78175	Zgc:73262	ZGC:73262	2.08538e-06	0.000289694	0.235964	0.403408	0.298045	0.252787	0.152587	0.366545	0.314132	0.174036	0.311622	-0.00665881	0.248124	0.310475	0.303881	-0.14169	-0.070285	-0.043392	-0.24602	-0.397351	-0.477332	-0.0246069	-0.316659	-0.690054	-0.903698	-1.02256
BM155568	Dr.104578	Ribosomal protein S29	RPS29	2.1779e-06	0.000293335	0.390628	0.239528	0.288125	0.147219	0.150451	0.188356	0.207532	0.22363	0.563095	0.157429	0.238056	0.280223	-0.381798	-0.00932715	-0.0779497	0.0692504	-0.0383872	-0.326846	-0.592849	-0.255297	-0.437968	-0.506586	-0.773584	-0.672358
BM103150	Dr.76745	Zgc:56361	ZGC:56361	2.15796e-06	0.000293335	0.112239	0.0862574	0.452806	0.691114	0.846949	0.570528	0.661194	0.839175	0.523055	0.516238	0.783115	0.358694	-0.0231883	-0.021563	-0.137451	-0.0828983	-0.0517002	-0.209288	-0.291704	-0.377898	-0.00582194	-0.300381	0.0334738	-0.23224
AW077338	Data Not Found			2.17991e-06	0.000293335	-0.937987	-1.03245	-1.35023	-1.79991	-1.52284	-1.45815	-1.5092	-1.64391	-1.32763	-0.921069	-1.16773	-1.14484	-0.167008	-0.709623	-0.608248	-0.239121	-0.209184	0.269888	-0.824268	-0.358332	-0.455081	-0.308616	-0.256724	-0.721296
BM156999	Dr.108111	Si:ch211-260g14.3	SI:CH211-260G14.3	2.38281e-06	0.000316405	-0.427466	-0.263048	-0.186043	-0.444176	-0.473402	-0.448682	-0.605971	-0.584387	-0.793568	-0.582302	-0.495974	-0.638357	-0.0960549	0.280586	0.231215	0.402649	0.318104	0.0768418	-0.0156238	0.410621	-0.111713	0.140522	0.252276	0.0635572
BI883408	Dr.122986	Transcribed locus		2.38801e-06	0.000316405	0.298162	-0.0304382	0.0351487	0.342112	0.480692	0.395886	0.169439	-0.0269572	-0.00241406	-0.0142261	0.0229986	0.172539	NaN	-0.351897	-0.412131	-0.201572	-0.407454	-0.449371	-0.0652834	0.0729044	-0.301572	-0.479754	-0.618096	-0.66101
BI534303	Dr.14609	Transcribed locus		2.42578e-06	0.000317897	0.373422	0.615275	0.515083	0.223536	0.54555	0.247907	0.583117	0.636474	0.778687	0.470587	0.35273	0.438506	-0.24964	-0.0605993	-0.169641	-0.0909713	0.200727	-0.231398	-0.499899	-0.295825	-0.188818	-0.0166138	-0.521267	-0.284105
BI885292	Dr.67637	Hypothetical protein LOC791524	GRNA	2.43787e-06	0.000317897	-0.119666	-0.130356	-0.0219559	-0.0965126	-0.127958	-0.324362	-0.29051	-0.0973618	-0.0390462	-0.189283	-0.10172	-0.0401564	0.639755	0.0962686	NaN	0.122441	0.303664	0.400205	0.761043	0.425107	0.359323	1.07996	0.899649	0.869808
AW344134	Dr.9667	DnaJ (Hsp40) homolog, subfamily B, member 11	DNAJB11	2.49345e-06	0.000321857	-0.0216838	-0.574415	0.208654	-0.392807	-0.0819429	0.321165	-0.391849	-0.170554	-0.668314	-0.597942	-0.203295	-0.394022	0.557676	0.491386	0.531865	0.783563	1.50431	1.84472	1.3737	0.869267	0.803646	1.4572	1.23058	1.28426
AI722510	Dr.21006	Similar to complement component C3-1	C3B	2.58742e-06	0.000332167	0.913271	0.734713	-0.792535	-0.74567	-1.48648	-1.46759	-1.06406	-1.99012	-0.862883	-0.454415	-0.676707	-1.07733	0.806434	1.05139	0.87493	1.00141	0.751037	0.725591	1.004	1.21114	1.16869	1.02873	1.68573	1.8044
AW420492	Data Not Found			2.91476e-06	0.000370314	-0.0683519	-0.492575	-0.702711	-0.793462	-0.598124	-0.78716	-0.509526	-0.645668	-0.633006	-0.440369	-0.59834	-0.653719	0.628071	-0.00324324	0.0416431	0.243252	0.525605	0.638828	0.316661	0.401329	0.061466	0.744615	0.605367	0.261397
AW019201	Dr.51148	Complement component 9	C9	2.95505e-06	0.00037378	0.102705	1.43712	0.0116582	-0.591401	-1.03966	-1.17285	-0.45095	-1.62204	-0.0965457	0.116999	-0.304919	0.0647285	1.79133	0.989619	0.624959	1.43991	1.53479	1.62957	1.68025	1.74845	1.85632	2.22798	1.78404	1.99242
AI437385	Data Not Found			2.99169e-06	0.000374686	-0.112409	-0.23421	0.148316	-0.0240152	-0.274716	0.151389	-0.105315	-0.210146	-0.293148	-0.0449709	-0.0446885	0.0501545	-0.0206016	0.081644	-0.167793	0.340849	0.393987	0.487279	0.619301	0.510343	0.240648	0.720531	0.678874	0.830466
BG306692	Data Not Found			3.09634e-06	0.000385527	-0.548471	-0.806008	-0.626551	-1.01727	-0.863081	-0.790801	-0.668554	-0.776597	-0.53002	-0.381578	-0.612281	-0.544084	-0.000807124	-0.185417	0.0593905	0.0995109	0.244667	0.204219	-0.277628	0.396164	-0.0893113	0.274479	-0.00463311	-0.108316
AI959750	Dr.31075	Ribosomal protein S13	RPS13	3.13005e-06	0.000386331	-0.027642	0.253668	0.179703	0.186888	0.195533	0.236102	0.0772097	0.0898289	0.377548	0.169526	0.244369	0.141921	-0.455022	-0.0420591	0.0762652	-0.0283643	-0.323693	-0.539306	-0.754969	-0.443802	-0.653749	-0.735627	-1.15734	-0.919351
BM005100	Dr.5438	ADP-ribosylation factor 1 like	ARF1L	3.24444e-06	0.000396924	0.471791	0.363251	0.195668	0.148659	0.112886	0.0146747	0.27829	0.131511	0.0780089	-0.117449	-0.0188453	-0.093789	0.378228	0.554869	0.334062	0.515553	0.550108	0.568069	0.637723	0.384487	0.353703	0.569668	0.523942	0.625858
BE605913	Dr.132528	Similar to microfilament and actin filament cross-linker protein	LOC562044	3.27555e-06	0.000398848	0.161568	0.107537	0.311087	0.294939	0.68624	0.539334	0.612033	0.647574	0.980844	0.7587	0.999253	0.556145	-0.0840754	-0.261983	0.090259	-0.0453212	-0.483595	-0.0863031	-0.382601	-0.060733	-0.421862	-0.876082	-0.239604	-0.693124
BI704395	Dr.32574	Similar to Activating signal cointegrator 1 complex subunit 3-like 1	CH211-251J10.5	3.3997e-06	0.000407404	-0.253849	-0.174818	0.770609	0.53406	1.03468	0.698007	1.32003	0.982247	0.681765	0.969204	0.753554	0.488203	-0.268069	-0.298169	-0.079429	-0.0414256	-0.500249	-0.672842	-0.775545	-0.427492	-0.844478	-1.25938	-0.844536	-0.819525
BI891856	Data Not Found			3.37616e-06	0.000407404	-0.296376	-0.24332	-0.369652	-0.41212	-0.528074	-0.349205	-0.22757	-0.150708	-0.185512	-0.317936	-0.223778	-0.184241	NaN	0.00828061	0.0823978	0.293186	0.535258	0.571523	-0.134343	0.229225	-0.0485869	0.0820047	0.225852	-0.0678391
AI437376	Data Not Found			3.45698e-06	0.00041159	-0.0883673	-0.628807	-1.18866	-1.20397	-1.06057	-1.12618	-1.14835	-1.17121	-1.00226	-0.828238	-1.12338	-1.07608	0.326912	-0.309757	-0.124392	0.068728	0.749161	0.921749	0.449625	0.356648	0.176275	0.595335	0.369314	0.0283006
AF322072	Dr.8516	Selenoprotein P, plasma, 1b	SEPP1B	3.502e-06	0.000413353	0.134148	-0.555386	-1.01958	-0.306042	-0.825348	-1.07635	-0.863836	-0.847753	-0.746099	-0.756012	-0.406118	-0.839739	1.55693	1.36071	0.374601	1.69096	2.15081	1.19553	0.333084	1.4354	1.57812	1.18379	1.77781	2.21431
AI601818	Data Not Found			3.57174e-06	0.000418608	-0.0417833	0.0248276	0.31711	0.182699	0.342108	0.169077	0.655399	0.556309	0.105375	0.011899	0.0530149	0.0726612	-0.122829	-0.234366	-0.230788	-0.558756	-0.285189	-0.555159	-0.519942	-0.509042	-0.607716	-0.660655	-0.312943	-0.402467
AI384867	Dr.121634	Transcribed locus		3.64059e-06	0.000423117	-0.276734	0.109459	-0.680314	-0.386643	-0.659388	-0.641521	-1.01179	-1.23473	-0.125466	-0.36009	-0.182971	-0.309008	0.953982	0.966715	0.616885	0.742707	0.949703	1.01074	0.477799	0.844864	0.452505	0.850527	0.972283	0.444956
AI641634	Dr.3633	Transcribed locus		3.65592e-06	0.000423117	-0.842833	-0.753416	-0.72908	-1.12662	-0.987263	-0.596215	-0.769034	-0.586086	-0.481345	-0.334075	-0.26785	-0.509014	0.0734616	-0.0128595	0.00701329	0.149206	0.125683	0.195491	-0.296093	-0.0278421	-0.26452	-0.0969228	0.0265332	-0.486045
BI672386	Dr.14446	Transcribed locus		3.74174e-06	0.000429342	0.118514	0.0910646	0.429159	0.833302	0.849317	0.648957	0.743644	0.919249	0.417482	0.201148	0.332728	0.338491	0.139252	-0.0402397	0.232978	-0.242612	-0.106981	0.0454341	0.0276029	-0.242401	-0.0730496	-0.226633	-0.0232605	-0.18058
BI876856	Dr.104803	Eukaryotic translation initiation factor 4A, isoform 1B	EIF4A1B	3.8006e-06	0.000431345	0.170501	0.910323	0.323857	0.200818	0.637895	0.770458	0.686449	0.741399	0.894291	0.701069	0.942116	0.837935	-0.480733	0.0126419	-0.105163	-0.032486	-0.478191	-0.868257	-0.499681	-0.138545	-0.727009	-0.743835	-0.771059	-0.906458
AA495267	Dr.139106	Transcribed locus		3.80605e-06	0.000431345	-0.448965	-0.366105	-0.407586	-0.885937	-0.854951	-0.927862	-0.955957	-0.787818	-0.475387	-0.575131	-0.488234	-0.391467	-0.323689	-0.320591	-0.00570349	0.173258	-0.0988471	0.0234884	-0.19411	0.394247	0.100256	0.164234	0.26124	0.00561713
AW282079	Dr.122362	Transcribed locus		3.84316e-06	0.000431763	-0.0691446	-0.114538	0.0640787	-0.347015	-0.459834	-0.365083	-0.182916	0.0463444	-0.555557	-0.265317	-0.26926	-0.0582725	-0.0421732	0.104439	0.219634	0.42772	0.235745	0.354986	0.433372	0.723431	0.396088	0.869777	0.815836	0.458128
BI983062	Dr.80279	Proteolipid protein 1b	PLP1B	3.94462e-06	0.000439993	-0.102166	-0.0950621	-0.128973	0.00459389	0.314186	0.110871	0.415504	0.124013	0.393302	0.190119	0.339942	0.224991	-0.0263252	0.236202	0.0560611	-0.300325	-0.274376	-0.30531	-0.459382	NaN	-0.235694	-0.37593	-0.310796	-0.463707
BG303282	Data Not Found			3.99015e-06	0.000442566	-0.322437	1.30278	-0.0921808	-0.71861	-1.03711	-0.913122	-0.41454	-0.963766	0.00254114	0.0958602	-0.177258	0.167002	0.935685	0.716108	0.574506	0.97766	1.13788	1.1325	1.21912	1.33004	1.30276	1.78532	1.43454	1.5803
BI890046	Data Not Found			4.09987e-06	0.000447998	-0.184147	-0.210538	0.19144	0.459522	0.108622	0.121078	0.274087	-0.0702398	0.39896	-0.0268278	0.479692	0.391652	-0.482162	-0.379698	-0.758706	-0.24726	-0.783869	-0.907766	-0.990406	-0.764413	-0.842662	-1.2182	-0.871354	-1.36838
AW019018	Dr.122080	Transcribed locus		4.22583e-06	0.000447998	-0.330768	-0.490175	-1.61295	-1.07326	-1.10776	-0.902476	-1.36172	-1.16813	-0.248372	-0.508239	-0.726941	-0.920985	1.96889	0.732021	0.600435	0.806278	1.62731	2.18711	1.1287	0.662368	0.835153	1.64301	1.35958	1.45322
AW077136	Dr.22364	Transcribed locus		4.1298e-06	0.000447998	-0.145107	-0.298963	0.119466	-0.292702	-0.151236	-0.111492	-0.100137	-0.119786	-0.104227	-0.0423603	-0.126187	-0.277477	-0.266829	-0.449155	-0.456398	-0.307732	-0.401387	-0.371828	-0.678425	-0.50199	-0.605285	-0.936031	-0.734023	-0.790516
BG306659	Dr.107712	Zgc:73345	ZGC:73345	4.21232e-06	0.000447998	0.0465148	0.344859	0.0778626	0.252776	0.351537	0.385943	0.319292	0.151414	0.506116	0.179866	0.458567	0.638815	-0.71677	-0.0990464	-0.438883	-0.435803	-0.47187	-0.719495	-0.466345	-0.217607	-0.167856	-0.474723	-0.74072	-0.604337
AI883679	Dr.1304	Rho GDP dissociation inhibitor (GDI) alpha	ARHGDIA	4.20559e-06	0.000447998	0.154548	0.236359	0.140045	-0.173187	-0.243805	-0.0521405	-0.0963069	0.0232732	-0.270027	-0.111615	-0.244315	-0.0310643	0.290318	0.202027	0.111855	0.15792	0.0265759	0.352117	0.439231	0.229904	0.468446	0.753211	0.503777	0.610788
AJ299409	Dr.76315	Insulin-like growth factor binding protein 1	IGFBP1	4.23305e-06	0.000447998	-3.675	-3.39083	-3.38526	-3.68164	-3.28432	-4.38992	-3.23593	-3.41165	-1.47908	-2.86011	-2.94378	-2.70427	-0.0514775	-1.27119	-1.06967	-0.751434	0.230207	-0.190842	-1.1269	-0.838465	-1.7176	-1.36036	0.220302	0.00513384
AW232016	Dr.70440	Similar to vesicular glutamate transporter 2.2	LOC794587	4.23333e-06	0.000447998	-0.497684	-0.418191	-0.621178	-0.838698	-0.97068	-0.692682	-0.590982	-0.818098	-0.293256	-0.334237	-0.292269	-0.264099	0.134237	0.0598668	0.0306026	0.143861	-0.0596331	0.250329	0.0407205	0.139279	-0.275639	0.0693951	0.112284	-0.109217
AF116539	Dr.75719	Invariant chain-like protein 2	ICLP2	4.32301e-06	0.000454597	0.0556973	0.0669847	0.171541	0.568764	0.123283	0.21818	0.136993	0.0361171	0.307753	0.220801	0.183247	0.355937	-0.125862	-0.00127332	0.142532	-0.28852	-0.187128	-0.0738517	0.457517	0.731883	0.303853	1.1381	1.8811	1.13682
BM187208	Dr.79222	Transcribed locus		4.34882e-06	0.000454838	-0.0761357	-0.0155331	-0.134492	-0.23375	-0.352461	-0.183419	-0.0779945	NaN	0.0512911	-0.0303892	-0.047554	-0.108011	0.498676	NaN	NaN	-0.117643	-0.193948	-0.0241852	-0.0733464	-0.157565	-0.0797561	-0.497096	NaN	-0.658939
AI721918	Dr.105847	Transcribed locus		4.40799e-06	0.000458193	-0.636243	-1.3254	-1.318	-1.0382	-1.07308	-1.44011	-1.36044	-1.46796	-1.63471	-1.08471	-1.4109	-1.28035	0.569101	-0.548607	-0.330938	-0.097773	0.447805	0.601553	0.0406518	0.0800768	-0.245149	0.326476	0.0923123	-0.0712696
BM185186	Dr.78860	CDNA clone IMAGE:7136240		4.62907e-06	0.000478026	NaN	-0.210849	0.0753137	-0.519247	-0.531561	-0.249013	0.00530128	-0.110367	-0.415199	-0.223748	-0.349878	-0.10297	0.219028	0.40281	0.146797	0.332039	0.172451	0.564403	0.846109	0.417407	0.221484	1.02524	1.16619	0.847978
BI673608	Dr.14523	Arginyl aminopeptidase (aminopeptidase B)	RNPEP	4.70928e-06	0.000483246	-0.0792737	-0.314721	-0.0971103	0.0914603	0.203395	0.160368	0.12089	0.13803	0.0543226	-0.112421	0.0599203	-0.0593477	0.11031	-0.244773	-0.0812422	-0.368194	-0.535177	-0.722462	-0.659515	-0.302943	-0.588884	-0.592528	-0.632836	-0.933949
AA605696	Dr.13845	Peroxiredoxin 6	PRDX6	4.89387e-06	0.000493487	0.579863	0.0377206	0.0445822	-0.110517	-0.235443	-0.0331038	-0.0700879	0.143953	-0.324869	-0.222149	-0.157671	-0.265731	-0.0528573	0.199366	0.25202	0.450716	0.175439	0.549494	0.540052	0.627121	0.777506	0.985872	0.862642	0.930795
BE558061	Dr.82273	Hypothetical protein LOC791671	ZGC:77852	4.87194e-06	0.000493487	0.0347623	-0.0888872	0.465184	0.464881	0.562987	0.618572	0.559514	0.444722	0.6193	0.514687	0.763493	0.354088	-0.118792	-0.0491863	0.079721	0.149531	0.0772731	-0.095587	0.0299657	-0.134067	-0.268324	-0.333846	-0.370839	-0.47689
BI709646	Dr.86022	Period homolog 4	PER4	4.89959e-06	0.000493487	-1.01825	-1.39851	-1.17359	-0.680925	-0.838585	-0.736372	-0.864199	-0.757237	-0.487579	-0.642299	-0.514525	-0.580791	-1.41551	-1.03836	-1.10379	-0.0173387	-0.581268	-0.397872	-0.341577	-0.201083	-0.233546	-0.315945	-0.0447108	-0.255557
AJ007742	Dr.81263	Hypothetical protein LOC797121	PTC2	5.10754e-06	0.00051028	-0.22053	-1.48721	0.50113	0.339955	0.346295	0.54139	0.133233	0.246465	-0.101745	-0.130503	-0.0479688	-0.0312358	-1.68019	-0.903477	-0.618463	-1.01898	-1.60577	-1.78233	-2.65458	-1.64802	-1.95882	-2.48824	-2.45549	-3.01243
BI866244	Dr.84433	Transcribed locus		5.12646e-06	0.00051028	-0.269018	-0.17284	0.0549596	0.351295	0.407444	0.186567	0.396045	0.281898	0.216436	0.12969	0.402897	0.110167	0.0722935	-0.283783	0.0123836	-0.188488	-0.336762	-0.192095	-0.200109	-0.306197	-0.581233	-0.505312	-0.755628	-0.591922
AW777467	Dr.75346	Transcribed locus		5.16337e-06	0.00051028	-0.18414	-0.401094	-0.213299	-0.438976	-0.585176	-0.431784	-0.588117	-0.522464	-0.701543	-0.632537	-0.682539	-0.635992	-0.126857	-0.258561	0.186828	0.109836	0.0726455	-0.0553261	0.342238	-0.0730263	0.20209	-0.139688	0.102985	-0.0581376
AF364811	Dr.78411	Cadherin 1, epithelial	CDH1	5.46249e-06	0.000536715	0.0286801	-0.34016	0.117761	0.395285	0.999469	0.467017	0.420099	0.637721	-0.231968	1.35921	1.29775	1.00113	-0.362962	-0.0919183	-0.235601	-0.242326	-0.143647	-0.167167	-0.24568	-0.421337	-0.201565	-0.485718	-0.182921	-0.258834
BM072366	Dr.114316	Family with sequence similarity 152, member Ba	FAM152BA	5.50765e-06	0.000538406	-0.277647	0.165675	-0.768709	-0.412725	-0.410207	-0.848262	-0.937835	NaN	-0.486761	-0.437897	-0.581334	-0.589499	1.37003	1.02722	0.534083	0.576635	1.32569	1.3261	0.487225	1.03099	0.699119	1.02514	0.989786	0.759478
BI882529	Dr.133253	Hypothetical protein LOC792855	LOC792855	5.73145e-06	0.00055659	-0.249621	-0.276849	-0.155476	0.0516963	0.25967	0.0233737	0.298096	0.372482	0.453072	0.373877	0.39235	0.205002	0.0575239	0.0400751	0.118726	0.0501609	-0.369776	-0.227202	-0.432395	-0.148904	-0.397345	-0.41079	-0.224219	-0.561546
BM181859	Dr.113977	Si:rp71-1g18.7	SI:RP71-1G18.7	5.81763e-06	0.000562007	-0.29712	-0.288719	-0.826443	-0.578507	-0.794083	-0.848949	-1.20377	-0.712872	-0.815468	-1.02336	-0.814745	-0.545676	1.09056	-0.0756889	-0.124631	0.140355	1.09587	1.72826	1.72213	0.821181	0.645293	2.19974	2.67394	1.58224
BM154725	Dr.26893	Myeloid cell leukemia sequence 1b	MCL1B	5.91283e-06	0.00056736	-1.40968	-1.46874	-1.38902	-1.42134	-1.1917	-1.35453	-1.27727	-1.36669	-1.09727	-1.2205	-0.852976	-1.38332	-0.252593	-0.192874	-1.15985	-0.360687	-0.297983	0.2417	0.229349	0.0148189	-0.150853	-0.134971	0.496359	-0.0600446
AI584284	Dr.105299	Transcribed locus		5.99584e-06	0.000572651	-0.805229	-0.907026	-0.668424	-0.961751	-1.13416	-0.815066	-0.889299	-0.837833	-1.00856	-0.811025	-0.669911	-0.731513	0.253736	-0.263839	-0.296283	-0.0832357	0.416925	0.497711	0.0765794	0.015313	-0.238521	0.193067	0.162012	-0.39016
BI850032	Dr.123171	Transcribed locus		6.09811e-06	0.00057739	0.104115	-0.0584119	-0.177116	-0.820321	-0.667259	-0.0843793	-0.436206	-0.629482	-0.577864	-0.275314	-0.568941	-0.572493	0.350571	0.239408	0.134028	0.343856	0.903282	1.25157	0.667337	0.439136	0.946079	0.80625	1.14066	0.52946
BI842440	Data Not Found			6.11779e-06	0.00057739	-0.500261	0.468789	-0.698528	-0.75109	-0.936647	-0.748289	-0.512664	-0.687785	0.341747	0.0536757	0.345105	0.249912	0.169054	0.306929	0.0956511	0.613202	1.24754	1.15526	1.11186	1.25191	1.0356	1.46527	1.22499	1.05192
BM187186	Data Not Found			6.24801e-06	0.000586286	0.0377001	-0.317739	-0.659017	-0.528562	-0.527335	-0.722386	-0.305882	-0.394982	-0.352591	-0.30261	-0.486626	-0.380257	0.610298	-0.0183416	0.168247	0.292912	0.656147	0.528418	0.239947	0.500024	0.140941	0.68284	0.544594	0.46336
BI710295	Data Not Found			6.47693e-06	0.000600993	-0.970722	-1.28325	-0.990661	-0.747143	-1.37366	-1.19464	-0.765821	-1.16063	-0.863278	-0.545341	-1.04956	-0.599723	-0.0811901	-0.524599	-0.1784	-0.0690022	0.212594	0.104207	-0.270821	0.226321	0.0223739	-0.0504243	-0.126574	-0.203619
BG799220	Dr.82259	Zgc:153860	ZGC:153860	6.46629e-06	0.000600993	-0.262388	-0.516161	-0.689	-0.0614079	0.337994	-0.396543	-0.137804	0.0567604	0.278503	0.128671	-0.251573	-0.236046	1.01951	1.41483	0.61684	0.841367	1.43076	1.22745	0.604865	0.822273	0.867076	1.49029	0.715224	1.26
BF717859	Dr.23569	Similar to T cell receptor beta 2	LOC797653	6.55151e-06	0.000604072	0.0341704	-0.0188838	0.00419185	0.108581	0.137936	0.221672	0.130187	0.202031	0.031853	0.17835	0.0749639	0.304217	0.0401414	0.21249	0.099916	-0.163289	-0.167661	-0.0701205	-0.243817	-0.140085	-0.2464	-0.246014	-0.135135	-0.309851
AA542546	Dr.75515	Transcribed locus, weakly similar to NP_075607.2 disabled homolog 2 isoform a [Mus musculus]		6.62885e-06	0.000608034	-1.40313	-0.996884	-0.887014	-0.788798	-0.883379	-1.20779	-0.72787	-0.53093	-0.443379	-0.378364	-0.511206	-0.301227	0.267831	0.648987	-0.165605	0.0347846	0.267417	0.554061	-0.0199287	0.406203	-0.0728633	0.0167356	0.519271	0.213864
BI842428	Dr.123193	Transcribed locus		6.75893e-06	0.000609737	0.0597675	-0.424521	-0.151785	-0.671805	-0.564648	-0.436899	-0.457066	-0.299694	-0.616214	-0.564374	-0.218369	-0.099129	-0.0629926	0.183976	0.170706	0.262733	0.204283	-0.00301003	0.869285	0.692224	0.305898	0.429376	0.850303	0.508075
BG302998	Dr.141701	Transcribed locus, strongly similar to XP_001338445.1 PREDICTED: similar to Aldehyde dehydrogenase 9 family, member A1 like 1, partial [Danio rerio]		6.76068e-06	0.000609737	0.675665	1.05099	0.0628471	-0.0790338	0.388182	0.104478	0.0169429	-0.129315	0.248325	0.320293	0.209967	0.476846	-1.11292	-0.223904	-0.510391	-1.0044	-1.40702	-1.8657	-0.687806	-1.00091	-0.652782	-1.41603	-1.16977	-0.811388
BE202168	Dr.75670	Hypothetical LOC563958	LOC563958	6.70518e-06	0.000609737	0.106039	0.264486	0.121589	0.200608	0.257557	0.258094	0.29	0.0749757	0.401756	0.304472	0.296346	0.257024	-0.175061	NaN	-0.134349	-0.275834	-0.128645	-0.171002	-0.104269	-0.19365	-0.0904219	-0.140187	-0.0534613	NaN
AB010103	Dr.75841	Dharma	DHARMA	6.88014e-06	0.00061717	-0.173057	-0.162113	0.220082	0.103057	0.256516	0.13131	-0.112104	0.26305	-0.136674	-0.167016	-0.120092	0.0571143	-0.107644	-0.269889	-0.322585	-0.280985	-0.392883	-0.860682	-1.00869	-0.475171	-0.922187	-1.11443	-1.01432	-1.15331
BE201801	Dr.82173	Hypothetical protein LOC795201	LOC795201	6.9689e-06	0.000618484	-1.1181	-0.503796	-0.851588	-0.903161	-0.789133	-0.972795	-0.595501	-0.631838	-1.11522	-0.524892	-0.455634	-0.480398	-0.209941	0.240603	-0.321731	0.199905	-0.136839	-0.0291652	0.129757	0.0492172	-0.190384	0.192904	0.399642	0.519595
AI384696	Dr.76224	Hypothetical protein LOC791982	CTSK	6.95544e-06	0.000618484	0.0945918	0.0283281	0.117032	0.409279	0.164446	0.199628	-0.05153	0.334794	0.183374	0.0998979	-0.0267556	0.240115	0.90141	0.365776	0.116493	0.106207	0.953722	0.908529	0.891068	1.3167	0.805169	1.71919	1.67479	1.98553
BI896504	Dr.41813	Zgc:171710	ZGC:171710	7.35865e-06	0.000649579	0.421595	NaN	0.673428	0.399236	0.682268	0.63105	0.696427	0.588168	0.971171	0.627443	0.566125	0.761653	0.00591244	0.280877	0.151738	0.0780543	0.330655	-0.0617535	-0.494244	-0.173443	-0.167063	-0.131044	-0.625127	-0.23064
BI846604	Data Not Found			7.52167e-06	0.000660151	-0.749181	-0.910881	-1.60806	-1.93704	-1.58117	-1.63396	-1.53602	-1.60506	-1.71564	-1.10045	-1.39762	-1.27801	-0.0117152	-0.960465	-0.455568	-0.259474	0.50719	0.438883	-0.0277181	-0.0974055	-0.62091	-0.0707666	0.0430401	-0.491446
AW116801	Dr.80449	Zgc:158267	ZGC:158267	7.78478e-06	0.000679343	-0.126988	-0.20764	0.0286676	0.0218519	0.409011	0.23221	0.312802	0.136521	0.23629	0.36633	0.430217	0.272069	0.165119	-0.0833467	-0.00569656	-0.0855375	-0.0131689	-0.177804	-0.537619	-0.344357	-0.242534	-0.421963	-0.369542	-0.742041
AF195052	Dr.81309	Proteasome activator subunit 1	PSME1	8.05836e-06	0.000692738	0.0353214	-0.366988	0.326871	-0.228994	-0.5461	-0.00317101	-0.314043	0.0161904	-0.936503	-0.444768	-0.38288	-0.285777	-0.283313	-0.224826	-0.146488	0.485689	0.940129	1.03007	1.02714	1.77822	1.21336	1.56651	0.820826	0.871205
AI641610	Data Not Found			7.99299e-06	0.000692738	0.120586	0.0500849	0.374773	0.158781	-0.0651013	0.239605	0.644705	0.787402	0.77362	0.707131	1.04498	0.904517	0.0874856	0.294579	0.00893343	0.0570679	0.114477	-0.0174423	0.114447	-0.131982	0.159259	0.338205	-0.0631321	0.172717
AI667618	Dr.26330	Guanine nucleotide binding protein (G protein), beta polypeptide 1, like	GNB1L	8.03274e-06	0.000692738	-0.039209	-0.333756	-0.362637	-0.719932	-0.791246	NaN	-0.656024	-0.636204	NaN	-0.566092	-0.323149	-0.174636	0.040133	0.0389967	-0.0805468	0.178801	0.494747	0.862877	0.541963	0.214894	0.0830659	0.472592	0.543897	0.456545
BI878031	Data Not Found			8.20457e-06	0.000697467	-0.720157	-0.943331	-1.26955	-1.07689	-1.26502	-1.07127	-0.854728	-1.19823	-1.1502	-0.838714	-1.11922	-1.09838	-0.144278	-0.415586	-0.362198	-0.0173283	-0.204323	-0.292322	-0.358338	0.117156	-0.33294	-0.346576	-0.307181	-0.67366
AI477589	Dr.11010	Major histocompatibility complex class I UEA gene	MHC1UEA	8.16541e-06	0.000697467	-1.13935	-0.780367	-1.33677	-0.600706	-0.920552	-0.343312	-0.778546	-0.674414	NaN	0.196014	-0.37422	-0.0681019	-0.144535	-0.62544	NaN	0.00483383	0.395509	-0.551022	0.753847	0.479455	0.616334	0.822203	1.06962	0.959589
BI673276	Dr.13516	Transcribed locus, strongly similar to XP_695408.2 PREDICTED: similar to ribosome binding protein 1 homolog 180kDa [Danio rerio]		8.31034e-06	0.00070318	-0.0482521	0.550211	-0.49923	-0.719944	-0.791879	-0.395806	-0.518264	-0.648988	-0.202052	-0.297389	-0.154749	-0.205408	0.677014	0.579296	0.370292	0.872798	0.663017	0.882672	0.483683	0.361993	0.416489	0.252848	0.507102	0.360655
BI472452	Data Not Found			8.45877e-06	0.000708568	-0.152914	0.257266	0.227579	0.219268	0.756131	0.547677	0.454742	0.585151	0.858436	0.588873	0.739429	0.564941	0.325222	-0.159054	0.0458103	-0.195122	-0.106029	-0.294009	-0.304998	-0.237088	-0.37477	-0.381991	-0.269741	-0.75343
BM183474	Dr.25264	Ribosomal protein S15	RPS15	8.45281e-06	0.000708568	0.363364	0.362445	0.446079	0.447494	0.296263	0.55393	0.55542	0.225489	0.476121	0.34277	0.507365	0.633878	-0.0608702	0.0981377	0.0262873	0.0373569	0.00535509	-0.276516	-0.444382	-0.00200687	-0.0218019	-0.243284	-0.439726	-0.560971
BM102523	Dr.3780	Microtubule-associated protein 1 light chain 3 alpha	MAP1LC3A	8.81345e-06	0.000734137	0.468142	-0.0794042	0.618859	0.799547	0.981487	1.13382	0.796447	0.640544	0.297947	0.277061	0.305305	0.261889	-0.00944837	0.100947	0.252834	-0.112429	-0.242081	-0.283274	-0.106652	-0.0281662	-0.363154	-0.378991	-0.0834687	-0.256944
BI888928	Dr.24379	Cell division cycle 2	CDC2	9.25317e-06	0.000766355	-0.0103279	-0.0148402	0.198505	0.136321	0.668686	0.391038	0.840077	0.490055	0.946608	1.11393	0.975918	0.436716	-0.16882	-0.0561189	-0.0432112	-0.282183	-0.338638	-0.341448	-0.00128235	-0.135857	-0.10991	-0.620288	-0.180759	-0.121426
AW174218	Dr.37700	Zgc:153863	ZGC:153863	9.2918e-06	0.000766355	1.01377	1.34882	0.695254	0.758208	0.385284	0.454445	0.977425	0.777398	0.900054	0.760541	0.8708	1.08776	-0.27371	-0.127022	0.0994798	-0.463541	-0.363364	-0.70242	-0.0974002	0.586943	0.654831	1.54737	0.978347	0.810791
BI867327	Data Not Found			9.45782e-06	0.000776477	-0.943983	-0.766604	-0.951766	-1.06433	-1.22696	-1.09032	-1.11445	-0.929879	-0.766575	-0.729665	-0.723747	-0.844688	-0.0822702	-0.185434	NaN	-0.0793395	0.0961631	0.0815258	-0.131307	-0.0270652	-0.504322	0.0197758	-0.0546786	-0.683086
AI721935	Dr.33015	Zgc:77098	ZGC:77098	9.59971e-06	0.000780979	-0.384071	-0.0486903	-1.04589	-0.552697	-0.950233	-0.475915	-0.765516	-0.864633	-0.402857	-0.74398	-0.418189	-0.227688	0.882951	0.73568	0.391887	0.566797	0.92509	1.18557	0.447609	1.10809	0.384772	0.855203	0.908592	0.387281
BI846192	Dr.123231	Transcribed locus		9.60525e-06	0.000780979	-0.470079	-0.580199	-0.979792	-0.739118	-0.836603	-0.883103	-0.804615	-0.857364	-0.589947	-0.4971	-0.852423	-0.743861	0.633964	0.095351	-0.120858	0.0434555	0.713657	0.735029	0.276806	0.339424	0.105491	0.812759	0.140114	0.256365
BF938357	Dr.82719	Death associated protein 3	DAP3	9.79803e-06	0.000792497	-0.173691	-0.117818	-0.0727107	-0.0382052	0.00951939	0.0636001	-0.16571	-0.0299734	0.108613	-0.0505079	0.140844	0.178488	-0.101132	-0.250517	-0.216273	-0.0938104	-0.350837	-0.238261	-0.328938	-0.24437	-0.154208	-0.720537	-0.559328	-0.540875
BM185191	Dr.106286	Hypothetical LOC560627	LOC560627	1.00205e-05	0.00080078	0.0150771	-0.0822821	0.436179	0.327822	0.536218	0.170155	0.661709	0.585424	0.43766	0.464608	0.455448	0.156175	0.0117604	0.0342686	0.0756862	-0.135528	-0.24769	-0.306802	-0.205426	-0.196145	-0.242391	-0.227895	-0.24407	-0.217408
AF057713	Dr.105078	Cytochrome P450, family 1, subfamily A	CYP1A	9.97258e-06	0.00080078	0.895237	1.56165	0.34951	1.27093	1.70407	1.23842	1.09481	1.14325	1.45649	0.999408	1.02957	0.548875	-0.382707	-0.246913	-0.375876	-0.110781	-0.537039	-0.770787	-0.426573	-0.0241768	0.287142	0.467851	0.0544968	0.682949
AW184674	Dr.79681	Kinesin light chain 1	KLC1	1.04269e-05	0.000828769	-0.310696	0.273661	0.133664	-0.136878	-0.610349	-0.314804	-0.190986	-0.216421	-0.427912	-0.161319	-0.0414149	-0.0879807	0.00878727	0.270877	0.281992	0.419142	0.541108	0.539259	0.836531	0.565189	0.294457	0.638823	0.720226	0.888555
BI476618	Dr.106452	Zgc:162944	ZGC:162944	1.04666e-05	0.000832696	0.193721	-0.0192283	0.0095355	-0.252127	-0.230592	0.0494571	-0.153422	-0.0412303	-0.187089	-0.133142	-0.0612177	-0.0663481	0.27267	-0.133349	0.123152	0.218979	1.38595	1.33276	1.25956	1.05424	1.64669	1.22755	1.29423	0.83932
BM005469	Data Not Found			1.08045e-05	0.000844251	0.0857388	0.354457	0.171175	0.220531	0.264149	0.0739229	0.0906616	0.108131	0.320226	0.0771542	0.336309	0.346345	-0.0909328	-0.0792504	-0.0387281	-0.289945	-0.330998	-0.334024	-0.28536	-0.0167884	-0.220907	-0.231883	-0.207375	-0.295941
BI878326	Dr.1123	Wu:fa99e11	WU:FA99E11	1.0751e-05	0.000844251	-1.19006	-0.811265	-0.767306	-1.13615	-0.920953	-0.878318	-1.12058	-0.620925	-0.883512	-0.733393	-0.656429	-0.846077	-0.0452268	0.295587	-0.223084	-0.119373	-0.33174	-0.119501	-0.294673	0.257605	-0.219394	0.389767	0.139284	-0.109412
BI865007	Dr.123123	Transcribed locus		1.08019e-05	0.000844251	-0.95936	-1.05085	-1.40485	-1.94995	-1.6885	-1.59685	-1.51816	-1.70695	-1.58259	-1.07743	-1.44412	-1.22653	-0.596662	-0.956526	-0.702298	-0.427303	-0.209229	-0.20835	-0.660642	-0.705882	-0.91014	-0.559382	-0.572383	-1.36143
AF047413	Dr.77174	Similar to complement C3-H1	C3A	1.08871e-05	0.00084803	-0.0861331	1.63632	0.193619	0.44226	0.261931	-0.207919	-0.123966	-0.0235464	0.514618	0.0674256	0.124885	-0.393431	2.10436	1.73696	1.03912	1.71308	2.91226	2.59716	2.26214	1.89717	2.47313	3.19081	2.06543	2.72011
AI588117	Dr.77704	Zgc:152945	ZGC:152945	1.1058e-05	0.000859517	-0.76753	-1.36514	-2.32238	-1.95202	-2.57575	-2.23269	-2.02281	-2.62976	-1.87773	-1.77889	-1.83314	-1.99976	3.34091	1.49876	-0.331984	0.28454	2.05924	2.455	3.17921	1.32186	0.733542	2.35928	2.54685	2.21266
AW059161	Dr.80151	Hypothetical protein LOC100000240	LOC100000240	1.13488e-05	0.000870896	-0.0402149	-0.0391825	0.42923	0.223775	0.350362	0.377155	0.644693	0.668975	0.313764	0.398668	0.596667	0.321934	0.0100301	0.105064	-0.178293	-0.113484	-0.10301	-0.348337	-0.413744	-0.315873	-0.271336	-0.165297	-0.33306	-0.41913
AI667202	Data Not Found			1.149e-05	0.000882168	-0.0301456	-0.220708	-0.510017	-0.870875	-0.769611	-0.845358	-0.577961	-0.25359	-0.613195	-0.268428	-0.401617	-0.382849	-0.459612	-0.180717	-0.0159269	0.215269	-0.302972	0.418884	0.353699	0.369749	0.145176	0.331434	0.678595	0.627728
AI105766	Dr.36543	Aquaporin 8	AQP8	1.17136e-05	0.000893336	-0.107375	-0.596901	0.32964	0.470749	0.301745	0.516122	0.19048	0.479138	0.200475	0.351879	0.52363	0.222561	-0.500952	-0.414948	-0.504844	-0.236767	-0.733698	-0.987093	-0.940057	-0.542086	-0.857595	-1.08838	-0.648058	-1.10444
BI326597	Dr.123559	Transcribed locus, strongly similar to XP_001331660.1 PREDICTED: hypothetical protein [Danio rerio]		1.17657e-05	0.0008968	-0.306918	-0.165345	-0.347636	-0.161715	-0.710713	NaN	-0.39493	-0.196298	-0.26924	NaN	0.145385	-0.128421	0.097401	0.240485	-0.186239	1.48123	1.80923	1.62634	1.21942	2.56096	1.60587	2.45754	1.33314	1.07485
AW165083	Data Not Found			1.18602e-05	0.000900232	-0.209611	-0.308009	-0.227371	-0.390546	-0.680697	-0.482372	-0.413225	-0.432358	-0.308615	-0.149163	-0.184916	-0.0606267	-0.248674	-0.220262	-0.210608	-0.105397	-0.0283986	-0.0501857	-0.138709	-0.0256325	-0.143557	-0.252155	-0.185748	-0.222187
AF221127	Dr.88606	Alpha-2 macroglobulin like-protein	LOC407643	1.2147e-05	0.000907003	-0.121055	-0.291164	0.0625251	-0.117964	-0.0555164	0.200944	-0.109238	-0.0882304	0.0838039	-0.104557	0.172606	0.110347	-0.208073	-0.219476	-0.0800806	-0.311275	-0.166915	-0.354553	-0.58528	-0.532856	-0.779974	-0.581899	-0.594052	-0.614205
BI672150	Dr.76857	Tyrosine 3-monooxygenase/tryptophan 5-monooxygenase activation protein, beta polypeptide like	YWHABL	1.20876e-05	0.000907003	-0.0186726	0.000792544	0.209397	-0.619975	-0.361303	-0.692231	-0.247191	0.0632064	-0.16215	-0.11043	-0.0183982	0.121274	-0.272019	0.0119945	0.0411467	0.229939	-0.0909477	0.372815	0.899119	0.488686	0.27324	0.601179	0.765503	0.867839
AI943206	Data Not Found			1.21624e-05	0.000910342	0.372526	0.317035	0.422028	0.848533	0.479281	0.469621	0.604515	0.728172	0.149515	0.139552	0.132454	0.29749	NaN	-0.536561	NaN	0.0160282	-0.330439	-0.377114	-0.231554	-0.198171	-0.392573	-0.668345	-0.344443	-0.737743
AI794113	Data Not Found			1.25684e-05	0.000935935	0.149226	0.338782	0.127214	0.288975	0.434546	0.125814	0.100016	0.10838	0.281679	0.122661	0.0808583	0.263585	0.307203	0.606386	0.193953	0.455618	0.561809	0.366519	1.07011	0.717532	0.97358	0.765246	0.840652	0.724566
AI667379	Dr.21520	Transcribed locus		1.30113e-05	0.000961297	-0.675666	-1.06546	-0.531872	-0.934599	-0.8523	-0.802534	-0.837282	-0.762882	-0.515608	-0.796957	-0.49612	-0.693011	0.103898	-0.0392391	-0.43282	-0.0541273	0.231181	0.529581	0.0280629	-0.0516464	-0.149256	0.0639012	0.436713	-0.00366185
U82980	Dr.74470	Janus kinase 1	JAK1	1.33528e-05	0.000986432	-0.04444	-0.125146	-0.152514	-0.256404	-0.657963	-0.440993	-0.643731	-0.399962	-0.540633	-0.360655	-0.286985	-0.504089	0.780154	0.809323	0.0778188	0.355998	0.862513	1.51317	0.62265	0.46671	0.539983	1.35713	0.973995	0.643349
BI889621	Dr.76671	High-mobility group box 3a	HMGB3A	1.3491e-05	0.000989357	-0.15735	-0.211339	-0.0661797	0.119974	0.117628	-0.00962806	-0.0332626	-0.113135	-0.00609078	0.330668	0.462965	0.176706	-0.34338	-0.0456694	-0.181919	-0.095276	-0.356282	-0.306004	-0.436046	-0.484331	-0.319697	-0.308003	-0.121542	-0.289583
BI877941	Dr.122871	Transcribed locus		1.3726e-05	0.000990745	0.00802344	0.50556	-0.29964	0.0690809	0.307388	-0.28782	-0.442399	-0.107534	0.147184	0.321267	-0.391617	-0.463809	0.48543	0.42317	0.209181	0.561325	1.47223	1.64565	1.5721	1.55947	2.6708	2.05951	1.51099	1.71554
BI880567	Dr.12909	Transcribed locus		1.36625e-05	0.000990745	-0.351343	0.376137	-0.220198	-0.448953	-0.535292	-0.874819	-0.560612	-0.380821	-0.523846	-0.460977	-0.252253	-0.189129	0.543906	0.875454	0.431759	0.848824	0.692613	1.07311	0.786773	0.859326	0.0930016	1.12269	0.502531	0.454986
BI880278	Dr.82710	Zgc:153635	ZGC:153635	1.37003e-05	0.000990745	-0.187628	0.0180426	-0.240334	-0.0654713	-0.284239	-0.204806	0.0577725	0.140649	0.0163599	-0.0291424	-0.318341	-0.0861242	0.208855	0.182403	0.449559	0.59754	0.696842	0.967931	0.547794	0.480489	0.049624	0.375128	0.290503	0.309954
BI981277	Dr.79910	Zgc:92039	ZGC:92039	1.38905e-05	0.00099643	-0.498379	-0.326721	-0.760206	-0.719143	-0.90125	-0.667811	-1.17156	-0.637304	-0.652837	-0.54862	-1.00184	-0.765297	0.514445	0.151958	-0.0750132	-0.118774	-0.0996387	-0.256201	-0.155891	0.204753	0.0243697	0.316679	0.259177	0.0317609
BI887480	Dr.43027	Zgc:110709	ZGC:110709	1.39267e-05	0.00099643	0.192586	0.202644	0.280658	0.577702	0.569227	0.406161	0.379352	0.280452	0.239445	0.0782808	0.125867	0.225771	-0.101722	-0.215084	0.054514	0.190869	-0.0288692	-0.0475903	-0.110744	-0.000399556	-0.165093	0.135082	0.178295	NaN
BI880695	Dr.114246	Prohibitin	PHB	1.41487e-05	0.00100637	-0.38055	-1.20268	0.776231	1.14451	1.73933	1.27012	0.96136	1.31457	0.576395	0.551064	0.428693	0.525082	-0.564714	-0.423237	-0.454626	-0.333901	-0.19745	0.0105217	-0.672576	-0.98151	-0.852817	-0.888234	-1.10105	-0.872901
BI877838	Dr.60628	Bromodomain adjacent to zinc finger domain, 1A	BAZ1A	1.44193e-05	0.00102334	-0.554314	-0.734141	-0.294662	-0.83442	-0.698181	-0.681654	-0.441049	-0.217433	-0.421252	-0.269024	-0.273479	-0.18915	-0.0849431	0.126496	-0.0586301	-0.0805338	-0.238911	0.0969441	0.112725	-0.0187126	-0.117833	-0.11005	-0.137641	-0.0630523
BI476714	Dr.10558	Nuclear protein localization 4 homolog (S. cerevisiae)	NPLOC4	1.46517e-05	0.00104015	-0.382978	-0.0463214	-0.326675	-0.0533135	-0.21403	-0.207805	0.00321426	0.0511778	0.185934	0.163222	0.0580226	0.157222	-0.231666	-0.190835	-0.590151	-0.510021	-0.795643	-0.93481	-0.446649	-0.530446	-0.584884	-0.443519	-0.322863	-0.431198
BM184151	Dr.78147	Glutamic-oxaloacetic transaminase 2b, mitochondrial (aspartate aminotransferase 2)	GOT2B	1.50392e-05	0.00105682	0.0714032	0.141397	0.0732506	-0.247382	-0.561072	-0.194229	-0.542795	-0.242399	-0.233879	0.0181073	-0.0460791	0.04525	-0.240556	0.0751601	0.0722332	0.209602	0.783422	0.666349	0.545005	0.586966	0.384075	0.461343	0.243184	0.432397
BI885886	Dr.82393	Zgc:158297	ZGC:158297	1.51791e-05	0.0010618	-0.0419905	0.0523564	0.186622	0.100377	0.2167	0.168749	0.38795	0.256692	0.675143	0.484729	0.560283	0.396999	-0.231333	0.147243	0.0589168	0.0633239	-0.183048	-0.39389	-0.145759	-0.141106	-0.291927	-0.337982	-0.370082	-0.471875
AI964300	Data Not Found			1.52e-05	0.0010618	-0.314097	-0.331502	0.0966732	-0.418428	-0.113424	-0.41051	-0.466052	-0.158451	-0.234751	-0.522031	-0.241544	-0.188116	-0.15344	-0.0775672	-0.039936	0.117881	0.232282	0.181246	0.481767	0.472372	0.317007	0.328801	0.330112	0.592758
BE605676	Dr.75328	Dynein, cytoplasmic 1, heavy chain 1	DYNC1H1	1.5373e-05	0.00107121	0.0984632	0.0620612	0.122204	-0.157012	-0.257188	-0.0288489	0.0965511	0.0323958	-0.0973718	0.0459394	0.019203	0.0408772	-0.132397	-0.0375621	0.116772	-0.324297	-0.322478	-0.484418	-0.0614391	-0.227979	-0.0907577	-0.354259	-0.319685	-0.415776
BG883146	Dr.85679	Zgc:85682	ZGC:85682	1.54623e-05	0.00107362	-0.0175901	0.428628	0.158149	0.111461	0.214698	0.236043	0.200469	0.330586	0.554235	0.638923	1.02862	0.44373	-0.0462243	-0.290614	-0.0743176	-0.257912	-0.179671	-0.123585	-0.338789	-0.237949	-0.203829	-0.511124	-0.13847	-0.466303
BM182031	Dr.110684	Zgc:73273	ZGC:73273	1.58036e-05	0.0010898	-0.427792	-0.467791	-0.275172	-2.28912	-1.8093	-1.50509	-0.345219	-0.452621	-0.380108	-0.206	0.192518	0.00774376	-0.577093	0.0429144	-0.00694671	0.406436	-0.229354	-0.326777	0.52392	0.0739146	-0.0791329	-0.222976	0.229943	0.788806
BF717436	Dr.79898	Hypothetical LOC560133	LOC560133	1.5852e-05	0.00109211	-0.675384	-0.93795	1.08935	0.754714	0.694556	1.30247	1.29252	1.23215	0.59173	0.735263	0.622389	0.814253	-1.23093	-0.45204	-0.0858737	-0.411494	-1.46179	-1.33696	-1.57068	-1.27374	-1.54913	-2.53181	-1.54688	-1.88334
AW203141	Dr.132805	Transcribed locus		1.63567e-05	0.00112176	-0.620966	-0.553392	-0.734638	-0.939914	-1.12598	-0.813766	-0.958627	-0.990481	-0.653	-0.618509	-0.612004	-0.752244	-0.501529	-0.275032	-0.380979	0.0202039	-0.295498	-0.517205	-0.0310136	0.364936	-0.0613206	-0.261617	-0.0784806	-0.340909
BM082843	Data Not Found			1.67753e-05	0.00113493	-0.0491191	0.00801528	-0.0826223	-0.634261	-0.437733	-0.312588	-0.0853511	-0.176081	-0.380852	-0.232854	-0.307132	-0.0617493	-0.00823867	0.472709	0.44826	0.55206	0.120162	0.429831	0.53149	0.51387	0.255128	0.488391	0.467666	0.294843
AW116315	Dr.132730	Transcribed locus, strongly similar to XP_694622.2 PREDICTED: similar to complement C4-1 [Danio rerio]		1.67951e-05	0.00113493	-0.0321479	0.937982	-0.0747035	-0.402804	-0.652825	-0.500884	-0.661306	-0.262987	0.16282	-0.0910238	-0.00237721	-0.00503387	0.574228	0.848808	0.290763	0.865533	0.88727	0.515761	1.17948	1.38357	1.07441	0.988288	0.770131	0.947598
AI721670	Dr.78099	Similar to quiescin/sulfhydryl oxidase	LOC564042	1.6799e-05	0.00113493	0.395367	0.750561	0.628651	-0.115098	-0.199081	-0.140678	-0.136162	-0.351423	NaN	-0.239161	0.12324	0.0416815	0.757274	0.844641	0.692412	0.827457	0.637891	0.311808	0.25131	0.349669	0.262455	0.813325	0.354779	0.419984
BG306103	Data Not Found			1.68881e-05	0.00113701	-0.074541	0.322211	0.308278	0.376719	0.733065	0.593569	0.487208	0.63638	1.04619	0.812057	1.01501	0.523899	0.189175	0.100909	-0.113623	-0.00469207	-0.122799	-0.305387	-0.0798976	-0.0243602	-0.0264182	-0.0635864	-0.191779	-0.261542
AI721398	Dr.77341	Protein disulfide isomerase associated 4	PDIA4	1.76607e-05	0.00118597	0.0781641	-0.826509	-0.708962	-0.672411	-1.0685	-0.25884	-0.340293	-0.489004	-0.874034	-0.682692	-0.644679	-0.55991	1.15389	0.677878	0.209136	0.660935	1.80607	2.59698	1.52831	0.508158	0.86246	2.54104	1.63943	1.56167
BI984319	Dr.77134	DnaJ (Hsp40) homolog, subfamily C, member 3	DNAJC3	1.7887e-05	0.0011945	0.177061	0.515036	0.49591	-0.105656	0.126392	0.377044	0.0830858	0.330245	-0.132858	0.0320766	-0.249956	-0.20584	1.21483	0.8739	0.677067	0.80912	1.22306	1.91671	1.43809	0.838212	1.03225	1.41904	1.36082	1.22038
BM071941	Dr.78232	Transcribed locus, strongly similar to NP_001005955.1 myosin, light chain 6, alkali, smooth muscle and non-muscle like [Danio rerio]		1.80317e-05	0.00119631	-0.213836	-0.0475581	-0.0537564	-0.384228	-0.128025	-0.0120261	-0.132007	-0.0847755	0.157436	-0.0544243	-0.0676844	0.023948	-0.887959	-0.661717	-0.615307	-0.622294	-0.668129	-0.864174	-1.12292	-0.406621	-0.537067	-0.812659	-1.25283	-1.27297
BG883375	Data Not Found			1.80802e-05	0.0011981	-1.15612	-1.1087	-1.0683	-1.24222	-1.38011	-1.38639	-1.1094	-0.943106	-0.723367	-0.702591	-0.584166	-0.677377	0.134997	-0.436771	-0.360487	-0.239089	0.0449984	0.227964	-0.447545	-0.0438957	-0.811744	-0.470572	-0.218855	-0.650533
BI878891	Dr.105233	Succinate dehydrogenase complex, subunit A, flavoprotein (Fp)	SDHA	1.82235e-05	0.00119988	-0.0380238	-0.0468664	0.122995	-0.227302	-0.149905	-0.165269	-0.552343	-0.513912	-0.143997	-0.32466	-0.374482	-0.317067	0.00983128	0.00426109	-0.0934953	0.123891	0.366741	0.383913	0.274553	0.294933	0.0653367	0.276904	0.114428	0.01297
BI879029	Dr.76486	Regulator of G-protein signalling 6	RGS6	1.85225e-05	0.00121478	0.227552	0.594503	0.0203501	0.118536	0.138499	-0.0707066	0.129139	-0.172558	0.322749	0.196196	0.160112	0.0740024	1.19059	0.977047	0.703913	0.765944	1.1554	1.0698	1.26767	0.72791	0.720226	0.923223	1.21102	1.42013
BM153986	Dr.118847	Similar to zinc finger protein 318	LOC563699	1.88477e-05	0.00122956	-0.21908	-0.305129	-0.535112	-0.386	-0.568215	-0.554437	-0.441369	-0.458325	-0.556844	-0.442345	-0.500216	-0.226506	-0.10259	0.0324861	0.0544149	0.285499	0.000619292	-0.051895	0.0726371	0.255105	-0.0708126	0.0078436	0.00505104	0.116688
AW174544	Dr.61277	Adenylate kinase 2	AK2	1.89583e-05	0.00123771	0.491813	1.15931	0.732035	0.306277	0.518898	0.424532	0.884473	0.651962	0.778163	0.48618	0.668285	0.555827	0.0699691	0.394543	0.156541	0.0516255	0.00681337	-0.00234568	0.0407507	0.110196	0.160993	0.173546	0.00871657	-0.0289721
AF032390	Dr.7957	Hypothetical protein LOC792066	PSMB8	1.91593e-05	0.00124089	0.376679	0.109642	-0.091817	0.0908304	0.158147	NaN	-0.0994527	-0.20905	0.0785084	0.0633496	0.172888	0.0143108	0.371733	0.447652	0.228313	0.476639	0.740668	1.02748	1.01524	0.692177	0.750469	1.19179	1.15505	0.719501
AW280027	Dr.81091	Transcribed locus		1.91974e-05	0.00124089	0.127018	-0.12782	-0.14576	-0.298305	-0.481919	NaN	-0.449389	-0.37468	-0.423676	-0.364702	-0.0548112	-0.0832002	0.00441882	-0.0271924	-0.123297	0.160045	0.281653	0.545688	0.128533	0.250427	0.154213	0.403688	0.370427	0.150133
AW019138	Dr.77399	Transcribed locus		1.98235e-05	0.00124212	-0.167667	-0.413461	-0.978904	-1.06549	-0.834357	-0.609202	-0.692831	-0.875621	-0.867122	-0.55255	-0.872484	-0.710066	0.0309672	-0.229602	-0.207174	0.00388824	0.309862	0.311365	0.0831674	0.0617581	-0.241737	0.234653	0.0985609	0.0556331
BI843539	Dr.16350	Hypothetical protein LOC792645	LOC792645	1.98577e-05	0.00124212	-0.536161	-0.604793	-0.41802	-0.729475	-0.703088	-0.509552	-0.319541	-0.494289	-0.395818	-0.372457	-0.472963	-0.214188	-0.0800793	0.0747795	-0.0499456	0.0277696	1.38235	2.94726	1.75461	2.72836	1.61699	1.99808	2.23308	1.70645
BG737655	Data Not Found			1.9947e-05	0.00124212	-0.196634	-0.16429	-0.867036	-0.709393	-0.767691	-0.639276	-0.158039	-0.449145	-0.305361	-0.313077	-0.449187	-0.357403	0.184252	0.0531568	0.252493	0.513178	0.262342	0.134959	0.0673867	0.602354	0.203714	0.289556	0.441213	0.313415
BM025227	Dr.122401	Transcribed locus		1.97481e-05	0.00124212	-0.740142	-1.18581	-0.226888	0.017195	0.154346	0.164415	-0.37293	0.125763	-0.600713	-0.250661	-0.115527	-0.313785	-0.610283	-0.741835	-0.540764	-0.413598	-0.706385	-1.30987	-1.54338	-1.13408	-1.09516	-2.00257	-1.54028	-1.964
BI886872	Dr.108041	Similar to SWI/SNF related, matrix associated, actin dependent regulator of chromatin, subfamily d, member 3	LOC100000012	1.98467e-05	0.00124212	0.13874	0.198825	0.255397	0.546178	0.550215	0.356629	1.00276	0.664831	0.648617	0.557966	0.607693	0.537996	0.281749	-0.0322105	0.00670182	0.0434465	0.428986	0.00340041	-0.151838	0.019078	0.0166418	-0.333529	-0.17472	-0.880004
BF713861	Data Not Found			1.94562e-05	0.00124212	-0.405677	-0.765576	-0.606744	-0.818012	-0.678662	-0.533516	-0.396325	-0.550987	-0.260634	-0.348421	-0.474852	-0.231407	-0.34394	-0.143907	-0.0949912	0.200843	-0.069876	-0.108736	0.18856	0.260214	0.0862743	-0.24888	-0.00792337	0.0648235
BI846291	Data Not Found			1.96972e-05	0.00124212	-0.251001	-0.490762	-0.622005	-0.647706	-0.670137	-0.679488	-0.279166	-0.304184	-0.344517	-0.128631	-0.438575	-0.307696	0.213516	-0.141255	0.0792436	0.153259	0.0694879	0.348915	-0.0653082	0.478749	0.0616524	0.443202	0.277852	0.0858176
AW420720	Dr.5998	Similar to pyruvate carboxylase	PC	1.95123e-05	0.00124212	0.58728	-0.366061	-0.0727464	0.0984554	0.184107	-0.2294	-0.162523	-0.0160934	0.179134	0.176526	-0.355225	-0.0950257	1.64314	1.62558	0.985008	1.06253	1.72839	1.55061	0.389323	0.640557	0.930093	1.47822	0.739979	1.40588
BI876732	Dr.76183	Hypoxia up-regulated 1	HYOU1	1.97115e-05	0.00124212	0.0407271	0.141897	0.2869	0.0573828	0.322192	0.0176402	0.313123	0.493081	0.273879	0.223302	0.180973	0.0437618	0.349441	0.491358	0.531865	0.72005	1.05733	1.13973	0.963939	0.279864	0.434711	1.07741	0.986989	1.2534
BG884044	Dr.115936	Haptoglobin	HP	2.00196e-05	0.00124364	-1.25468	-1.96774	-1.88356	-1.18911	-1.22024	-1.27577	-0.295872	-0.841409	-0.436777	-0.328445	-0.488621	-0.502338	3.62427	3.04086	0.444154	0.332717	3.78185	3.89949	2.95685	1.93982	1.2846	3.98379	3.84178	3.2199
BI890769	Dr.15450	Si:ch211-232d9.2	SI:CH211-232D9.2	2.00757e-05	0.00124514	-0.0426104	0.0807447	0.360993	0.518269	0.340051	0.194417	0.305113	0.502625	0.341378	0.340513	0.592052	0.389449	-0.419179	-0.283218	-0.577221	-0.505777	-0.516707	-0.161867	-0.111782	-0.123043	-0.0903849	-0.00721649	-0.265948	0.235923
U40995	Data Not Found			2.01599e-05	0.00124663	0.0754904	0.110539	0.147549	0.166721	0.438316	0.311471	0.237353	0.229882	0.275214	0.169259	0.267455	0.297822	-0.0331542	0.165739	-0.164279	-0.303782	-0.282398	-0.307333	-0.720729	-0.0890386	-0.409319	-0.379008	-0.436643	-0.225772
AI965037	Dr.75608	Establishment of cohesion 1 homolog 2 (S. cerevisiae)	ESCO2	2.03197e-05	0.00124811	-0.496014	-0.553141	-0.708673	-0.445644	-0.711367	-0.526154	-0.321633	-0.3342	-0.841448	-0.62837	-0.752782	-0.626448	0.0765332	0.0992901	-0.0922747	0.114647	-0.211158	-0.183413	0.0664224	0.0278638	-0.0170225	-0.0903794	-0.0335419	-0.143399
BM104258	Dr.33603	Glutamic pyruvate transaminase (alanine aminotransferase) 2	GPT2	2.06281e-05	0.00125248	-0.680836	-0.327655	-0.940102	-0.0218121	-0.0720818	-0.324703	-0.822783	-0.362262	-0.077964	-0.23657	-0.732737	-0.566627	0.866812	0.773514	0.15054	0.515401	0.988411	1.1644	0.286132	0.498452	0.151891	0.471134	0.490174	0.333
BI888926	Dr.75116	Similar to Pfn2l protein	LOC799355	2.06282e-05	0.00125248	0.0291302	0.302318	0.57079	0.639987	0.140604	0.300794	0.413427	0.476536	0.257787	0.184082	0.0835676	0.646184	0.95049	0.428086	0.0468109	0.210033	0.779478	0.499839	1.14229	0.728347	1.09881	1.8828	1.78957	2.13903
BI890739	Dr.105655	Zgc:153018	ZGC:153018	2.05931e-05	0.00125248	0.0389342	0.0431366	0.166127	0.422553	0.36148	0.453392	0.356221	0.480759	0.393653	0.212161	0.123521	NaN	-0.091111	0.0595805	-0.0250302	0.000982642	-0.0624137	0.164266	-0.133898	-0.0733836	0.0738608	0.122585	0.0812953	-0.0804827
BG727249	Dr.28420	DEAD (Asp-Glu-Ala-Asp) box polypeptide 5	DDX5	2.1241e-05	0.0012842	-1.10904	-1.23382	-1.09062	-1.19916	-0.878022	-0.759394	-1.25177	-1.28311	-0.617977	-1.44454	-1.35492	-1.02205	0.263509	-0.158846	-0.405513	-0.230809	0.360233	0.152943	-0.114147	0.0906579	-0.399683	-0.452952	0.135433	-0.263705
BI878459	Dr.115452	Chromosome 20 open reading frame 45 (H. sapiens)	C20ORF45	2.15611e-05	0.00130362	-1.34856	-1.17394	-1.24992	-1.63899	-1.20697	-1.29747	-1.55091	-1.38859	-0.77164	-0.994128	-0.965244	-0.57511	-0.783923	-0.766726	-0.915224	-0.38045	0.143986	-0.159621	0.155901	-0.294115	-0.505078	-0.388984	0.00425608	-0.278731
BG304169	Dr.79847	Zgc:112279	ZGC:112279	2.18946e-05	0.00131689	1.03431	0.545106	0.705653	0.360765	0.133301	0.186806	-0.0244113	0.0982233	-0.0750865	0.00182093	0.277418	0.0103494	0.00589158	0.118178	0.362785	0.15147	0.284725	-0.0587811	-0.408558	-0.0583698	-0.243033	-0.486983	-0.215136	-0.391438
AI478015	Data Not Found			2.21092e-05	0.00132406	-0.301979	-0.297608	-0.875785	-0.726656	-0.639294	-0.792365	-0.766559	-0.727649	-0.506376	-0.374095	-0.723381	-0.722202	0.504225	-0.0870669	0.148002	0.0684983	0.365069	0.444719	0.0895434	0.296359	0.137026	0.355348	-0.154891	0.172398
BM035598	Dr.14931	Zgc:153327	ZGC:153327	2.23334e-05	0.00133119	0.249312	-0.795664	0.00958471	-0.0466351	0.20795	0.512305	-0.12621	0.0615438	0.270002	0.0997736	-0.308032	-0.144085	1.44273	1.10024	0.736557	0.931825	2.42764	2.85229	1.67377	0.937831	1.58173	2.25964	2.08265	1.95359
BI875857	Dr.116061	Hypothetical protein LOC797209	LOC797209	2.24146e-05	0.00133231	-0.535809	-0.744798	0.394314	0.147441	0.619309	0.2663	0.27061	0.337811	-0.325797	-0.122937	0.0609278	-0.14225	-0.261933	-0.484332	-0.308175	-0.44392	-0.745647	-1.21765	-1.36165	-1.03779	-1.07113	-1.58972	-1.37251	-1.50307
AI793850	Dr.51929	Stromal cell-derived factor 2-like 1	SDF2L1	2.28575e-05	0.00134366	-0.38577	-1.06955	-0.536887	-0.847377	-0.660096	-0.180961	-0.253679	-0.366608	-0.959883	-0.715158	-0.62402	-0.696168	0.377078	0.0603134	NaN	0.439046	1.49165	1.71197	0.770487	0.732153	0.467683	1.43143	0.86862	0.651719
AW344264	Dr.52426	Translocated promoter region (to activated MET oncogene)	TPR	2.28131e-05	0.00134366	-0.877831	-0.422273	-1.03722	-0.914184	-0.843026	-1.10215	-1.31093	-1.20474	-0.809474	-1.22196	-0.951878	-1.14729	0.589154	0.493328	-0.431182	-0.00425564	0.421662	0.523562	-0.372338	-0.0346615	-0.334381	0.0332683	0.306719	-0.223667
BI845581	Data Not Found			2.2957e-05	0.00134366	-0.254381	-0.0901038	-0.712078	-0.64631	-1.04844	-0.792036	-0.76886	-0.701471	NaN	-0.496572	-0.519269	-0.386937	0.277066	0.0926176	-0.184623	0.237601	0.857287	0.61216	0.1979	0.369498	0.196475	0.733527	0.286478	0.0239104
BI887718	Dr.123417	Transcribed locus, weakly similar to NP_001076589.1 enabled homolog isoform 3 [Mus musculus]		2.26813e-05	0.00134366	-1.71526	-2.65422	-2.61053	-2.02662	-2.07372	-2.31138	-1.55575	-1.66118	-1.72939	-1.7124	-2.33973	-1.27098	3.58731	2.61584	-0.0480698	0.467569	-0.268067	3.34044	3.31912	1.165	0.885194	3.77806	2.79764	3.1081
AI974164	Dr.79873	Transcribed locus		2.30378e-05	0.00134366	-0.0742976	0.0547723	NaN	0.248587	0.286675	0.209227	0.308401	0.445932	0.385303	0.161239	0.0507341	0.170865	0.0777235	0.0480082	0.0366805	-0.140216	0.0771316	0.0105057	-0.111404	0.011105	0.0878486	-0.107672	-0.0807347	-0.0132204
AW134218	Dr.11244	Glucose phosphate isomerase a	GPIA	2.30805e-05	0.00134471	0.566825	0.668739	-0.0024952	0.142225	-0.197121	-0.168619	-0.0851037	-0.0284523	0.0201084	-0.397638	-0.0224389	-0.0210272	0.144681	1.10398	0.24586	0.352753	0.589218	0.814834	1.28323	0.869689	0.921572	1.41142	1.37914	1.43856
BI842839	Dr.84635	Zgc:103456	ZGC:103456	2.32887e-05	0.00135156	0.278895	0.251463	0.699448	0.592152	0.266304	0.367281	0.580258	0.8559	0.289959	0.42569	0.532337	0.238533	0.11341	-0.132612	-0.00193232	-0.233862	-0.444919	-0.354014	-0.287944	-0.497057	-0.170718	-0.00737573	-0.313953	-0.274772
AW170913	Dr.80663	Asparagine-linked glycosylation 1 homolog (yeast, beta-1,4-mannosyltransferase)	ALG1	2.35848e-05	0.00135936	-0.116359	0.121417	-0.326001	-0.373468	-0.439965	-0.131006	-0.227634	-0.42738	-0.0262063	-0.155211	-0.0335176	-0.211146	NaN	0.0643349	-0.109255	0.293302	0.706568	0.733798	0.890187	0.581664	0.39933	0.513887	0.448409	0.506286
BM186574	Dr.123350	Transcribed locus		2.35531e-05	0.00135936	-0.0111083	0.0703605	0.432603	0.347036	0.39079	0.429111	0.337043	0.0796943	0.509057	0.334506	0.597129	0.350146	-0.475763	-0.313289	-0.167	-0.00806896	-0.354212	-0.496758	-0.322975	-0.645873	-0.576989	-0.982946	-0.285114	-0.670035
BG306966	Dr.82875	Transcribed locus		2.39477e-05	0.00137183	-0.492667	-0.704013	-0.299275	-0.519749	-0.765445	-0.728837	-0.859996	-0.505309	-0.540896	-0.427803	-0.498687	-0.439406	0.151123	-0.188916	0.285033	0.00232547	-0.076275	0.458941	0.008553	0.508382	0.309449	0.31739	0.0562859	0.245737
BI888359	Dr.113957	Similar to LOC559853 protein	LOC100007887	2.40578e-05	0.00137849	-0.0423072	0.102955	0.696692	0.841616	0.924475	0.612427	0.858339	0.790061	0.960793	0.877775	0.904168	0.556042	0.0803112	0.155993	0.0123443	0.0439209	0.393675	-0.226912	-0.127441	-0.170419	-0.0160151	-0.278264	-0.0777847	-0.0284618
AW305814	Dr.9429	Mitochondrial ribosomal protein L24	MRPL24	2.4718e-05	0.00139903	-0.199147	-0.273632	0.191839	0.150568	0.464191	0.242733	0.450721	0.129433	0.645308	0.717517	0.745456	0.407059	-0.496612	-0.283743	0.084379	-0.249813	-0.183534	-0.286471	-0.583019	-0.355778	-0.194454	-0.514243	-0.416321	-0.660032
AW115606	Dr.80342	Eukaryotic translation initiation factor 2-alpha kinase 1	EIF2AK1	2.48468e-05	0.00139903	-0.0196368	-0.122797	-0.139532	-0.215407	-0.154896	-0.305761	-0.311446	-0.182117	-0.307612	-0.17234	-0.255593	-0.146527	-0.19057	-0.263496	-0.125052	0.00741862	-0.159723	0.0276617	0.289985	0.22653	0.046337	0.0708365	0.282278	0.152315
BG306270	Dr.15263	Zgc:73231	ZGC:73231	2.47247e-05	0.00139903	-0.633487	-0.371943	-0.371197	-0.231572	-0.200701	-0.293931	-0.319229	-0.149143	-0.38642	-0.264429	-0.385865	-0.544032	0.0718651	0.242352	0.0512091	0.0999833	0.475768	0.631999	0.51732	0.223807	0.0687866	0.449314	0.187572	0.112717
AW154517	Dr.7614	Solute carrier family 25 (mitochondrial carrier; phosphate carrier), member 25	SLC25A25	2.47632e-05	0.00139903	-2.61103	-3.47455	-3.006	-2.98018	-2.59939	-2.55051	-2.84276	-2.76696	-2.11207	-2.72767	-2.51391	-2.06343	-1.56178	-1.71032	-1.27733	-1.04898	-0.684982	-1.12823	-1.11825	-0.00820766	-1.00697	-2.03683	-0.692296	-0.636017
AL591482	Data Not Found			2.49467e-05	0.00139986	0.274406	0.528146	0.0210269	0.0717068	0.283494	0.323863	0.394123	0.268859	0.675223	0.234838	0.563393	0.324692	-0.20522	0.00783565	-0.174343	0.160654	-0.248098	-0.662607	-1.12609	-0.378246	-0.834184	-0.635603	-0.963193	-1.11874
AW116557	Dr.51090	Im:7137738	IM:7137738	2.49739e-05	0.00140068	0.265681	0.363543	0.126367	0.00465578	0.0496392	0.354952	0.220107	-0.0599765	0.449616	0.0932408	0.179555	0.291418	-0.4416	-0.117812	NaN	-0.204543	-0.336346	-0.471419	-0.647261	-0.273138	-0.329415	-0.624045	-0.653034	-0.729174
BI891769	Dr.26808	Ribosomal protein L10a	RPL10A	2.51005e-05	0.0014015	-0.144287	-0.038778	0.0751083	-0.270704	-0.0244444	0.412836	0.084077	-0.0404092	0.131066	-0.111781	0.0382225	-0.0382055	-0.522926	-0.414231	-0.459173	-0.250425	-0.527665	-0.825465	-1.01418	-0.385471	-0.608787	-0.987706	-1.08795	-1.17587
AA497156	Dr.105788	Similar to LOC570832 protein	LOC793133	2.51695e-05	0.00140232	-4.53654	-3.64768	-4.3597	-4.1259	-4.20995	-4.13718	-3.38117	-4.09961	-1.9612	-2.47049	-2.22559	-2.1944	1.39582	1.18311	-1.57873	-1.16298	0.704975	1.77193	1.18425	-0.23533	-1.5624	2.33573	1.11235	0.0887589
BE017827	Dr.1280	CCAAT/enhancer binding protein (C/EBP), delta	CEBPD	2.53226e-05	0.00140312	-1.25553	-1.22896	-1.93546	-1.47414	-1.31922	-1.45248	-1.95456	-2.32176	-0.728916	-1.48437	-1.64001	-1.22252	-0.0563251	-0.306335	-0.433054	-0.68218	0.152236	-0.10819	0.266229	0.32171	-0.148903	0.164307	-0.128609	0.229324
AW232844	Data Not Found			2.57863e-05	0.00142125	-0.123374	-0.78601	-1.24659	-0.663111	-0.561238	-1.00313	-0.6446	-1.18479	-0.800687	-0.82165	-0.984404	-1.04812	0.788522	-0.204861	0.0729229	0.258936	0.590964	0.859798	0.450407	0.636786	0.179746	0.598159	0.439632	0.265812
BF938054	Data Not Found			2.57674e-05	0.00142125	-0.766719	-0.913923	-0.919061	-1.14817	-1.21032	-1.19623	-0.971601	-0.829083	-0.762311	-0.482581	-0.819794	-0.560627	-0.173515	-0.361274	-0.68489	-0.140339	-0.230098	0.220108	-0.30278	0.258778	-0.446491	-0.160336	0.117059	-0.243036
AY008374	Dr.122142	ATPase, Na+/K+ transporting, alpha 3b polypeptide	ATP1A3B	2.58675e-05	0.00142199	0.245476	-0.0826695	0.180754	0.100131	0.138727	0.15194	0.230118	0.0126076	-0.0414164	0.0522594	-0.0410017	0.0680494	NaN	-0.550573	-0.418132	-0.357435	-0.5341	-0.535232	-0.254991	-0.0983836	-0.319968	-0.908103	-0.3616	-0.592281
BI474977	Dr.109896	Hypothetical protein LOC791847	LOC791847	2.61233e-05	0.00142345	0.208161	0.120285	0.142394	0.531273	0.677051	0.425372	0.426425	1.13172	0.817256	0.952605	0.985751	0.521479	0.241596	0.0296103	0.204883	-0.13291	-0.0872218	0.179264	0.0480013	-0.0795318	0.0763961	-0.0721039	-0.093407	0.015395
BG883742	Dr.123516	Transcribed locus		2.61174e-05	0.00142345	0.0250612	-0.0710969	NaN	0.212971	NaN	NaN	-0.276158	NaN	-0.422223	-0.210909	NaN	-0.347895	0.500972	NaN	NaN	-0.232108	-0.113246	-0.150646	-0.178692	-0.179873	-0.320867	NaN	-0.88596	-0.760262
BI879662	Dr.83843	Zgc:92155	ZGC:92155	2.65969e-05	0.00144591	-0.253984	0.0992768	0.121547	-0.00553782	0.434483	-0.233702	0.3979	-0.133705	0.830374	0.604479	0.931507	0.192974	NaN	-0.303957	-0.284306	-0.111333	-0.442808	-0.935912	-1.18736	-1.19138	-1.22845	-1.14129	-0.974156	-1.52713
AW279893	Dr.28744	Transcribed locus		2.73967e-05	0.0014796	0.0128303	-0.00274602	-0.0998551	0.109499	0.582591	0.0971404	0.17849	0.43727	0.33469	0.503995	0.332227	0.0950191	-0.202378	-0.237784	-0.254673	-0.253532	-0.293839	-0.410049	-0.289671	-0.137554	-0.022267	-0.484284	-0.300007	-0.444333
AI722338	Data Not Found			2.73753e-05	0.0014796	0.135502	0.461627	0.275072	-0.162184	-0.369266	-0.462495	-0.222643	NaN	-0.783484	-0.367981	-0.311717	NaN	-1.931	NaN	NaN	-0.213213	-0.259246	-0.604868	-0.385367	-0.299102	-0.170556	-0.364493	-0.51944	-0.343853
BI705716	Dr.107025	Hypothetical LOC558153	LOC558153	2.76624e-05	0.0014909	0.0418895	-0.206452	-0.247888	-0.131053	-0.127344	-0.302758	-0.309094	-0.599419	-0.149552	0.0884192	-0.44387	-0.161189	NaN	0.0529085	-0.0724019	0.423496	0.574368	0.409768	0.556534	0.166352	0.24683	0.55636	0.599744	0.601974
AF322071	Dr.107259	Selenoprotein P, plasma, 1a	SEPP1A	2.79467e-05	0.00149675	0.793091	0.177722	0.663025	1.25375	1.01675	1.15049	0.499157	0.875637	0.302018	0.0505163	0.302654	0.277801	0.427936	0.694614	0.782494	0.431871	-0.505121	-0.116417	-0.887279	-0.450133	-0.364365	-0.454914	-0.0276102	-0.155362
AW171158	Dr.75843	Choline phosphotransferase 1	CHPT1	2.87222e-05	0.00153466	0.715851	0.21162	0.775367	1.02532	0.992173	0.913501	0.738393	0.740525	0.591915	0.5001	0.402785	0.690766	-0.128708	-0.0487926	0.471556	0.0426084	-0.329601	-0.497583	-0.721898	0.114821	0.0986121	-0.317815	-0.641031	-0.739482
AW232975	Dr.65130	Hypothetical LOC557270	LOC557270	2.90732e-05	0.00155099	-0.52199	-0.535281	-0.399955	-0.335749	-0.0458863	-0.144434	-0.27355	-0.0154032	0.270912	0.0665217	-0.099305	0.0600138	-0.859788	-0.704539	-0.741564	-0.959701	-0.742946	-0.909794	-1.30983	-0.642774	-0.72194	-0.847106	-1.30201	-0.765046
AW173992	Dr.75843	Choline phosphotransferase 1	CHPT1	2.96395e-05	0.00157254	0.520474	1.05683	1.27363	1.37064	1.24036	1.33549	1.41155	1.14971	0.723662	0.645625	0.959887	0.798391	0.083516	0.206537	0.420992	0.605559	-0.0642358	0.0303515	-0.141389	0.234973	0.33677	0.0699126	-0.0443902	-0.170898
BE693134	Dr.122593	Transcribed locus		2.99686e-05	0.00158372	-0.0827234	0.047712	0.308041	0.373729	0.792849	0.46384	0.383377	0.262833	0.132492	-0.0230007	0.206519	0.220204	-0.0565003	-0.0773941	-0.154282	-0.21019	-0.204839	-0.0559545	-0.297896	-0.183831	-0.160877	-0.402624	-0.146577	-0.255592
BG304034	Dr.82469	Sterol carrier protein 2	SCP2	3.00712e-05	0.00158372	0.266362	0.250101	0.330855	0.242156	-0.284839	0.190287	0.133864	-0.055159	-0.286495	-0.436835	0.178355	0.160605	-1.01288	-1.00373	-0.639613	-0.574437	-1.13073	-1.42929	-1.41223	-0.407788	-0.712932	-1.25336	-1.37298	-1.41009
BG728947	Dr.83191	Transcribed locus		3.0077e-05	0.00158372	-0.0799717	0.131568	-0.432252	0.23565	-0.133762	-0.0436611	-0.209678	-0.218788	0.375254	-0.0256765	-0.00653969	0.0122285	1.82371	1.37128	NaN	0.708278	0.736683	0.897152	0.69981	0.518725	0.311743	0.281879	0.927157	0.251354
BI865031	Dr.84370	Transcribed locus		3.02885e-05	0.00158915	-0.505488	-0.5463	-0.928442	-0.883125	-0.86684	-0.853377	-0.899887	-0.788475	-0.615565	-0.380025	-0.567379	-0.736356	0.185984	-0.251192	-0.118975	0.0332466	0.0889694	0.697743	0.30653	0.0835369	-0.181972	0.314904	0.335211	-0.161259
AI396671	Data Not Found			3.07736e-05	0.00161023	-0.611029	-1.54227	-1.58182	-1.73401	-1.57443	-1.70773	-1.62915	-1.59845	-1.69756	-0.962317	-1.5287	-1.18132	0.19274	-0.723818	-0.500025	-0.308258	-0.127928	0.198173	-0.685905	-0.123497	-0.635896	-0.0377302	-0.293138	-0.54395
AF195882	Dr.104606	Calreticulin	CALR	3.11593e-05	0.00162597	0.462634	-0.0492984	0.201641	-0.124385	0.0708908	0.438016	0.560575	0.220953	0.104175	0.160804	-0.00786464	0.0569371	0.666424	0.324857	0.572191	0.608509	1.20105	1.80008	1.28401	0.925455	1.09956	1.56842	1.34613	1.72276
AI667626	Dr.5554	Zgc:162603	ZGC:162603	3.1575e-05	0.00163642	0.0344995	-0.313288	-0.000638779	-0.231335	-0.270755	-0.113428	-0.0113871	-0.0172936	-0.343905	-0.31281	-0.222542	-0.277682	0.187777	0.0768459	0.21316	0.275265	0.224006	0.286253	0.543247	0.2307	0.3608	0.244069	0.11202	0.279885
BG303586	Dr.132663	Transcribed locus		3.15656e-05	0.00163642	-0.457651	-0.370121	-0.593156	-0.836279	-1.03309	-0.716936	-0.644518	-0.530691	-0.583806	-0.298681	-0.471021	-0.817842	-0.101391	0.137407	-0.185584	0.202613	0.103591	0.0840865	-0.062218	0.38721	-0.0582451	-0.0567905	-0.0104056	-0.434182
AI331578	Dr.76318	Si:ch211-106n13.3	SI:CH211-106N13.3	3.17994e-05	0.0016416	-0.0728926	0.137701	0.639577	0.678854	1.00806	-0.0144475	0.691539	0.61956	1.11213	1.25796	0.922397	0.609687	0.0170363	-0.0423594	-0.0653473	-0.195248	-0.19589	-0.648331	-0.540901	-0.456156	-0.476176	-0.596339	-0.306283	-0.527138
BM035027	Dr.74560	Zgc:154110	ZGC:154110	3.18681e-05	0.0016416	0.0870946	0.0802232	1.05447	0.999569	1.26733	0.608711	1.58948	1.71655	0.585866	0.713752	0.821636	0.478153	-0.00437144	0.113641	0.0719289	-0.0944948	-0.0750626	-0.31772	-0.430562	-0.707915	-0.541449	-0.532159	-0.293523	-0.302043
BM159128	Dr.18507	Ribosomal protein S19	RPS19	3.20853e-05	0.0016467	0.12608	0.213701	0.539477	0.326262	0.324509	0.442843	0.448155	0.218799	0.867631	0.370072	0.616692	0.434455	-0.248115	0.126117	0.167174	0.172833	-0.102336	-0.391237	-0.696462	-0.226164	-0.622167	-0.457821	-0.829735	-0.647255
AW420739	Data Not Found			3.21587e-05	0.0016467	-0.40612	-1.01621	-1.48746	-1.61317	-1.46604	-1.44134	-1.4374	-1.45118	-1.28228	-0.986903	-1.30732	-1.15833	0.340315	-0.676996	-0.392061	-0.207572	0.365351	0.538858	0.0357894	0.196158	-0.464862	0.160126	0.132709	-0.371596
BG307560	Data Not Found			3.23292e-05	0.0016467	-0.847667	-1.11522	-1.39084	-1.46839	-1.36971	-1.27475	-1.24269	-1.42336	-1.3397	-0.666837	-1.2398	-1.18423	-0.167379	-0.660656	-0.318101	-0.183905	-0.183341	-0.236012	-0.759824	-0.17774	-0.757793	-0.581764	-0.478131	-0.85436
AW343848	Dr.144140	Transcribed locus		3.30883e-05	0.00166156	-0.0326096	-0.270631	-0.0879485	-0.0204453	-0.473712	0.280938	-0.0247013	-0.242165	-0.175846	-0.273212	0.0369603	-0.142557	0.104922	0.151119	-0.0488144	0.247058	0.577768	0.38342	0.937103	1.00428	0.414461	0.995065	0.950246	0.658011
BM082475	Dr.14717	Transcribed locus, strongly similar to XP_001338266.1 PREDICTED: similar to cytokine receptor family member B4 [Danio rerio]		3.32851e-05	0.00166156	0.261235	-0.0337139	-0.34105	0.344136	0.382139	0.0290476	0.0647772	0.0926952	0.131295	0.277881	0.0368365	0.296996	1.1798	0.76323	0.0984388	0.893239	1.70906	1.62358	1.19075	1.01261	1.64181	1.28781	1.38422	1.85044
BI890141	Dr.77309	PDZ binding kinase	PBK	3.26818e-05	0.00166156	0.254657	0.00354609	0.458019	0.801801	0.826147	0.518599	0.814127	0.986733	0.778242	0.729033	0.609228	0.448761	0.267378	0.204957	0.00871606	-0.00851223	0.23395	0.300042	0.158088	-0.119959	0.119985	0.249084	0.189768	0.315174
BI671591	Dr.140614	CDNA clone IMAGE:8099522		3.31008e-05	0.00166156	-0.185202	-0.126117	-0.170582	0.0719753	0.109682	0.227759	0.130155	0.256745	0.145109	0.0736236	0.134503	0.0620111	0.0314445	0.0899629	0.0399852	0.16981	-0.060326	0.0739588	-0.239003	-0.0748096	-0.0558298	-0.15057	-0.33531	-0.208375
BE606011	Data Not Found			3.32818e-05	0.00166156	-0.428212	-0.73672	-0.515746	-0.818202	-0.928928	-0.693709	-0.915043	-0.804188	-0.849098	-0.955263	-0.876786	-0.745988	-0.222099	-0.117187	-0.200937	-0.31881	-0.459807	0.0185003	-0.35037	-0.0730393	-0.545038	0.0807807	-0.213354	-0.246159
BM095591	Dr.14748	Hypothetical protein LOC792042	LOC792042	3.32965e-05	0.00166156	-0.583724	-0.774916	-0.975893	-0.903466	-0.93649	-1.04685	-0.643348	-0.781449	-0.157104	0.0723594	-0.232055	-0.267471	-1.49792	-0.967473	-1.60247	-1.54864	-1.43966	-2.00109	-1.13165	-1.01033	-0.842831	-0.836892	-0.792916	-1.16793
BG302587	Dr.79744	Coiled-coil domain containing 47	CCDC47	3.30249e-05	0.00166156	0.501803	0.278608	0.535446	0.198602	0.189225	NaN	-0.138268	-0.201198	-0.310321	-0.0484749	0.108581	0.079557	-0.177227	0.121975	0.158398	0.700474	0.44363	0.607405	0.364297	0.27789	0.0553998	0.00408031	0.00337893	0.13716
BI886791	Dr.79127	Starmaker	STM	3.37398e-05	0.00167642	-0.314424	-0.0425399	-0.574929	-0.921361	-0.864727	-0.60871	-0.279728	-0.844959	-0.173975	-0.0116397	-0.0495242	-0.231414	0.480485	0.180146	0.078431	0.238977	0.482479	0.269341	0.262771	0.200403	0.679719	0.574392	0.664233	0.186246
BI880447	Data Not Found			3.45422e-05	0.00171103	-0.0315	0.158726	-0.156834	-0.266302	-0.160265	-0.188642	-0.236996	-0.212194	-0.14845	-0.210255	0.0510309	-0.0497838	0.18578	0.181739	0.266649	0.671461	0.588065	0.389564	-0.0270549	0.144029	0.0321491	0.14175	0.229009	-0.183471
BM023680	Dr.26724	Zinc finger RNA binding protein	ZFR	3.46884e-05	0.00171577	-0.52091	-0.495871	-0.450785	-0.616884	-0.391311	-0.324704	-0.64712	-0.518353	-0.6353	-0.605109	-0.518154	-0.540832	-0.430583	-0.232915	-0.171966	-0.173714	0.0887022	-0.0722268	0.00289924	-0.0723523	0.0423897	-0.419521	-0.165721	-0.0463402
BI877623	Dr.81895	DEAD (Asp-Glu-Ala-Asp) box polypeptide 42	DDX42	3.49344e-05	0.00172048	-0.058708	-0.175338	-0.192943	0.0394503	-0.0371837	0.019017	-0.0651461	-0.151857	-0.102522	-0.0799341	0.0378173	-0.0278178	-0.277731	-0.236613	-0.205373	-0.243494	-0.2183	-0.429077	-0.299272	-0.25746	-0.217744	-0.348268	-0.287479	-0.475635
AW154724	Dr.77085	Calpastatin	CAST	3.55273e-05	0.00174481	0.0033301	-0.0236019	0.216405	-0.348033	-0.516609	-0.172072	-0.0304463	-0.0241798	-0.0742216	-0.000107602	0.0213533	-0.31928	0.0580744	0.264037	0.0636296	0.326435	0.612466	0.720333	0.562937	0.420608	0.257551	0.587996	0.233766	0.389053
BM103297	Dr.81227	Transcribed locus		3.60104e-05	0.00176411	-1.20942	-0.984302	-0.638297	-0.987642	-1.13465	-1.02828	-1.13549	-0.839065	-0.779097	-0.431141	-0.438262	-0.547732	-0.499407	-0.259055	-0.445602	0.0578924	-0.426443	-0.363352	-0.0737669	0.286645	-0.0642657	-0.526319	-0.00265189	-0.0132175
AW423082	Dr.81680	Interleukin-1 receptor-associated kinase 4	IRAK4	3.75252e-05	0.00183214	0.0112973	0.0542872	0.227946	0.424054	0.463968	0.270886	0.278985	0.5625	0.252716	0.0706347	0.196997	0.287258	0.0513662	0.146383	0.0615917	0.0999833	0.186712	0.178291	-0.223588	-0.30538	-0.242672	0.059076	-0.0621871	-0.26131
BI883476	Dr.103204	Zgc:171485	ZGC:171485	3.81631e-05	0.00185951	0.0346108	0.224702	-0.00407803	0.403	0.90625	0.185568	0.690847	0.981516	0.949804	0.457843	0.510556	0.753715	0.0541336	-0.116504	0.20651	-0.0479907	0.114337	0.122397	-0.422672	-0.0669799	-0.116752	-0.125569	-0.232862	0.0680698
AI522628	Dr.77221	Zgc:152755	ZGC:92747	3.84056e-05	0.00185951	0.128365	-0.562813	0.0930268	-0.0878663	-0.157064	-0.117133	-0.0731959	-0.345639	-0.372544	-0.19101	-0.271522	-0.216693	-0.450813	-0.771103	-0.737991	-0.769378	-1.15355	-1.12187	-1.18654	-0.702878	-1.34684	-1.32201	-0.873799	-1.37205
BI980704	Dr.84991	Similar to fmHP	LOC567756	3.836e-05	0.00185951	-0.537663	-0.460394	-0.124993	-0.408698	-0.204123	-0.268304	-0.366626	-0.207781	-0.497762	-0.329918	-0.204424	-0.314056	-0.840866	-0.708381	-0.748474	-0.714992	-0.837738	-0.84189	-0.949811	-0.58257	-0.532764	-0.868275	-1.01648	-1.09469
BG883922	Dr.20668	Zgc:112986	ZGC:112986	3.87321e-05	0.0018624	0.104605	0.519546	0.669009	0.544472	1.32936	0.601386	1.0349	1.09798	0.928133	0.984885	0.842137	0.740654	0.358442	-0.105609	0.236066	0.14932	-0.0105077	0.173915	0.144464	-0.146409	-0.0339969	-0.463991	-0.0297596	-0.116205
BI879661	Dr.75057	Collagen type II, alpha-1a	COL2A1A	3.86866e-05	0.0018624	0.0358033	-0.0824863	0.330206	0.6334	0.794681	0.254072	0.181578	0.527018	0.254816	0.250347	0.233571	0.175139	0.0190093	-0.097084	NaN	-0.164979	-0.140905	-0.307674	-0.249415	-0.208587	-0.261491	-0.332172	-0.235152	-0.408605
AW232795	Dr.80951	Transcribed locus		3.87698e-05	0.0018624	-0.0482395	0.30001	0.283485	-0.205669	0.060169	0.65038	0.413998	0.162783	0.384044	0.307676	0.114974	0.204057	-0.731088	-0.157539	-0.159586	-0.170325	-0.708331	-0.759617	-0.997892	-0.415257	-0.698325	-1.00242	-1.02395	-1.21962
AF195051	Dr.76266	Proteasome activator subunit 2	PSME2	3.92316e-05	0.00187611	0.206737	-0.000243074	0.0616048	0.239385	-0.0576099	0.133974	0.0763268	0.0222741	-0.0512989	-0.172043	0.0282237	0.0773073	0.549481	0.308185	-0.0879972	0.483071	1.11665	1.03272	0.662277	0.758155	1.14459	1.01883	1.12313	0.716996
BI889103	Dr.80222	Cancer susceptibility candidate 3	CASC3	3.95649e-05	0.00188975	-0.129547	0.293689	-0.0694868	-0.423962	-0.864126	-0.661455	-0.165053	-0.380764	-0.811541	-0.447197	-0.402183	-0.384466	0.303826	0.267072	0.0939124	0.582805	0.0543698	0.877623	0.969299	0.470547	0.273524	0.47282	0.70023	0.906787
AI943201	Data Not Found			3.97675e-05	0.00189379	0.0334177	-0.137216	-0.694676	-0.680662	-0.592754	-0.776487	-0.685199	-0.616715	-0.242344	-0.278176	-0.316284	-0.327061	0.403689	0.0920034	0.159991	0.2225	0.452294	0.501421	0.0901466	0.242025	0.143116	0.648669	0.367913	0.0242547
AI958067	Dr.106317	Forkhead box P2	FOXP2	3.99977e-05	0.00189707	-0.0285998	0.149472	0.0372673	0.13221	0.142964	0.0593968	0.293377	0.266208	0.20211	0.13907	0.106603	0.0654096	0.196718	-0.0521682	0.0703408	0.0750681	0.0343409	-0.0512087	-0.107766	-0.192668	-0.125629	-0.102586	-0.167628	-0.126119
BE200900	Dr.122542	Transcribed locus, strongly similar to NP_956984.1 hypothetical protein LOC393663 [Danio rerio]		4.0106e-05	0.00189707	0.0730953	0.440272	0.157476	0.173953	0.229863	0.51315	0.127137	0.100921	0.13341	0.197337	0.218134	0.128567	-0.130202	0.0167442	0.022591	0.00617474	-0.117468	-0.180644	-0.219541	-0.121368	-0.215444	-0.331076	-0.239537	-0.506454
BI982110	Dr.108147	Glutathione S-transferase theta 1	GSTT1	4.0333e-05	0.00190105	1.01902	1.36479	0.73618	0.971181	0.568664	0.337942	0.899816	0.233702	1.01939	0.802176	1.25186	1.26014	-0.302022	-0.105413	-0.0451342	-0.366042	-0.807429	-0.689454	-0.312103	0.508242	0.570745	0.195418	-0.046052	-0.0383454
BF717971	Dr.3619	Major facilitator superfamily domain containing 2b	MFSD2B	4.04922e-05	0.00190501	0.365625	-0.933129	0.61734	0.182969	0.976101	0.953728	0.46189	0.825654	0.0819881	-0.0193291	0.0421602	0.263988	-1.29264	-0.79841	-0.646073	-1.16363	-1.01835	-0.389945	-1.30535	-1.50469	-1.25048	-1.69838	-1.8158	-1.04123
BI864456	Dr.13867	Transcribed locus		4.09697e-05	0.00191754	-0.401309	-0.607851	-1.4265	-0.825148	-0.257339	-0.532686	-1.56406	-1.31278	-0.614361	-0.837405	-1.22618	-1.0093	1.01596	0.56381	-0.0148796	0.355609	1.37184	0.959247	-0.108183	0.193996	0.526726	1.05752	0.271238	0.616416
BI865587	Data Not Found			4.09362e-05	0.00191754	-0.478954	-0.401029	-0.430206	-0.478396	-0.457482	-0.67398	-0.425504	-0.513786	-0.487177	-0.289014	-0.140895	-0.290219	-0.108476	0.119447	0.280039	0.171121	0.159081	0.162799	-0.223991	0.240695	-0.123204	-0.0431805	0.0653212	-0.286759
BG727498	Data Not Found			4.17612e-05	0.0019494	-0.231147	-0.588641	-1.0519	-1.1095	-1.03278	-0.981184	-0.831802	-1.15094	-0.675673	-0.636813	-0.878136	-0.767504	0.198516	-0.303743	-0.106483	0.0398465	0.275594	0.539295	-0.0545952	0.264771	-0.274953	0.140609	-0.0165285	-0.349036
BM095809	Dr.76644	Zgc:55760	ZGC:55760	4.28827e-05	0.00199503	-0.0867294	-0.305927	-0.116367	-0.285631	-0.342417	0.103773	-0.375848	-0.451274	-0.451568	-0.369972	-0.270921	-0.347538	0.276048	0.107185	0.0652658	0.190566	0.467127	0.885816	0.575917	0.134519	0.260375	0.283128	0.425995	0.454452
AI558300	Dr.77470	Transcribed locus		4.31538e-05	0.00200331	-1.1298	-0.72889	-1.14848	-0.327654	-0.456616	-0.947141	-0.649382	-1.05287	-0.25871	-0.31372	-0.869722	-0.736706	2.01365	1.4906	0.381237	1.01855	1.74589	1.7245	1.07979	1.24722	0.481569	2.0632	0.237336	0.701599
AI497366	Dr.36011	Similar to C1 inhibitor	DKEYP-110G5.2	4.49185e-05	0.00207044	-0.081126	0.680992	-0.0250991	0.421417	-0.0981409	0.163449	-0.27633	-0.382208	0.385212	0.0621468	0.0606278	-0.0287967	0.887308	0.875736	0.376832	0.952605	0.64058	1.24654	0.840661	1.40131	1.30973	1.37355	1.28986	1.57663
AW076723	Dr.32854	Ribosomal protein S2	RPS2	4.48498e-05	0.00207044	0.0389303	0.359669	0.000670207	0.140867	-0.396071	-0.783602	-0.222724	-0.500974	-0.0229335	-0.132266	0.10266	0.411804	0.553225	0.330919	0.254691	0.493002	0.235656	0.237112	0.646445	1.30339	0.799449	1.08247	1.06285	1.0888
AW076961	Dr.122135	Transcribed locus, strongly similar to NP_956270.1 superoxide dismutase 2, mitochondrial precursor [Danio rerio]		4.61916e-05	0.00212442	1.40992	0.514803	0.48975	0.318962	0.0582699	0.393347	0.27024	0.191028	-0.0176864	0.130011	-0.0461174	0.189479	0.231143	0.333227	0.388634	0.657252	0.814747	1.13093	1.2382	1.15421	1.53845	1.01791	1.17792	0.943768
AI584236	Dr.21167	Transcribed locus, strongly similar to NP_001116083.1 membrane associated guanylate kinase, WW and PDZ domain containing 2 [Danio rerio]		4.77637e-05	0.00219186	-0.197936	-0.301783	-0.0660826	0.304754	0.250113	-0.0216787	-0.0806534	-0.0971464	0.0911059	-0.142448	0.0309292	-0.141884	-0.273156	-0.240097	-0.273787	-0.343588	NaN	-0.320922	-0.365205	-0.491361	-0.36251	-0.481663	-0.314801	-0.51744
AF060118	Dr.3980	Nuclear oncoprotein skib	SKIB	4.87974e-05	0.00222659	0.0296486	0.0034048	0.363584	0.569307	0.618163	0.565792	0.219605	0.610261	0.375238	0.425074	0.0703732	0.263956	0.157178	0.00229822	-0.0926826	-0.00609616	0.0974488	-0.200318	-0.553631	-0.270432	-0.169626	-0.324849	-0.480058	-0.094993
BI705721	Dr.108239	Similar to Niemann-Pick C disease protein	IM:7149020	4.88809e-05	0.00222659	0.0541663	-0.203895	-0.432541	-0.381071	-0.446773	-0.540734	-0.738783	-0.591638	-0.592836	-0.551243	-0.485127	-0.658881	-0.0158921	-0.0809079	0.0349184	-0.103899	0.130599	0.0368873	-0.00162589	0.115633	-0.100504	-0.535846	-0.154417	-0.188713
AF182156	Dr.11010	Major histocompatibility complex class I UEA gene	MHC1UEA	4.89821e-05	0.00222659	0.0472078	-0.0110104	0.352323	0.170046	0.482366	0.0854861	0.455722	0.49875	0.326343	0.571242	0.254114	0.335062	0.340403	0.0317126	0.230103	0.242612	0.36581	0.654845	0.19512	1.31394	0.924551	1.693	1.52767	1.6016
AF114830	Dr.7740	Invariant chain-like protein 1	ICLP1	4.91206e-05	0.00222659	-0.498743	-0.23676	0.377229	0.459186	0.738595	0.350513	0.491705	0.734924	0.453722	0.675054	0.803486	0.616124	-0.243024	-0.178156	-0.215476	-0.400956	-0.165758	-0.583252	-0.0445948	-0.0517178	0.361168	0.566589	0.75629	1.16046
BI845385	Data Not Found			4.94604e-05	0.00223855	-0.409441	-0.700483	-1.47994	-1.56528	-1.396	-1.55591	-1.58814	-1.53418	-0.944426	-0.891481	-1.23586	-1.17543	0.64269	-0.570125	-0.367738	-0.114809	0.529145	0.617128	0.104012	0.0606203	0.0510497	0.244812	0.0832384	-0.349451
AA542581	Data Not Found			5.01709e-05	0.00226396	-0.125382	0.122094	0.420123	0.449224	0.812874	0.666564	0.560682	0.613223	0.46585	0.454395	0.400156	0.356136	0.396016	0.326779	0.192317	0.0211571	0.186811	-0.0459922	-0.265404	-0.298771	-0.117905	-0.419518	0.0605146	-0.0239865
AF047415	Dr.88584	Complement component c3c	C3C	5.07912e-05	0.00227504	-0.257895	1.68791	-0.540142	-0.57808	-0.905338	-0.873327	-1.2074	-1.17658	-0.0236101	-0.132746	0.163946	-0.243231	0.943722	0.88973	0.759492	1.22981	1.64707	1.26597	1.693	1.62378	0.951845	1.90488	2.00576	1.54587
AF025330	Dr.75572	Guanine nucleotide binding protein (G protein), beta polypeptide 2-like 1	GNB2L1	5.09879e-05	0.00227504	0.454622	0.803294	0.692497	0.530711	0.968054	0.615959	0.696014	0.822368	1.22872	0.850569	0.496059	0.503717	-0.207393	0.07384	0.0219578	0.0511515	0.318584	-0.181736	-0.505267	-0.306686	-0.19241	0.140512	-0.746202	-0.132565
AW019798	Dr.132672	Wu:fd46e10	WU:FD46E10	5.08597e-05	0.00227504	0.422795	-0.269164	-0.177074	-0.330589	-0.385246	-0.0520131	-0.238182	-0.309378	-0.450914	-0.307257	-0.256806	-0.1827	1.36388	0.544713	0.437212	0.747999	1.26197	1.77623	1.44927	0.874046	0.697538	1.06788	0.729099	0.535389
AF180887	Dr.75552	Actin, alpha 1, skeletal muscle	ACTA1	5.07668e-05	0.00227504	0.0919456	0.976212	0.131866	0.176297	-0.764856	-0.126364	0.255766	-0.130461	0.270467	0.0698629	0.0312413	0.250103	0.79458	0.776152	0.219354	0.600369	1.29358	1.41208	1.93601	1.13157	0.963415	1.78912	1.78899	2.36489
AI667249	Dr.132396	Pyruvate kinase, liver and RBC	PKLR	5.15969e-05	0.00227706	0.914476	1.3322	0.29823	0.324625	0.742116	0.178032	0.870635	0.334963	1.52649	0.57419	1.10918	1.1587	-1.18798	-0.464158	-0.792055	-0.587749	-1.70084	-1.4559	-0.726018	-0.125697	-0.732921	-0.426499	-0.5299	-1.63979
AW019697	Dr.80048	Hypothetical LOC566872	LOC566872	5.14555e-05	0.00227706	0.3449	0.37879	0.695637	1.13761	1.24627	0.759172	0.955868	0.952223	1.27447	0.863703	0.747082	0.750498	0.33035	-0.129082	0.0954989	0.0575231	0.396344	0.140685	0.0327344	-0.0593864	0.388526	0.236169	-0.0576214	0.537549
BI845559	Data Not Found			5.13609e-05	0.00227706	-1.02983	-1.02225	-0.715463	-1.26498	-1.50114	-1.50712	-1.33532	-1.19821	-1.1822	-0.755265	-0.824063	-0.69693	-0.116527	-0.465326	-0.414827	-0.488661	-0.392785	-0.263119	-0.438271	-0.193263	-0.501585	-0.074392	-0.112615	-1.00071
BI671288	Dr.76167	Sorting nexin family member 27	SNX27	5.12139e-05	0.00227706	0.175335	-0.0407779	0.0778016	-0.236763	-0.249902	-0.0555999	-0.225736	-0.116381	-0.703548	-0.476061	-0.827041	-0.726403	0.210598	0.235899	0.149139	-0.110369	-0.0958703	0.0262553	0.0348006	-0.051594	-0.0642234	-0.0670282	-0.0756453	-0.0338964
BI881908	Dr.2897	Zgc:56340	ZGC:56340	5.19167e-05	0.00228416	-0.0869006	-0.234637	-0.303623	-0.253292	-0.379295	-0.0655585	-0.278936	-0.444686	-0.254031	-0.38618	-0.15322	-0.127129	0.10012	0.047663	-0.061632	0.335684	0.330908	0.52704	0.304591	0.293632	0.158741	0.499343	0.0226256	0.0671043
BM096220	Dr.51201	Zgc:66440	ZGC:66440	5.22378e-05	0.00229122	0.0184176	0.0328678	0.163491	0.272826	0.307388	0.217831	0.184934	0.223039	0.247156	0.150379	0.179373	0.188603	0.017995	-0.0692685	0.0621669	-0.0350136	0.0354386	-0.051149	0.0484519	0.0729944	-0.181677	-0.200966	-0.0883601	-0.076909
AI964197	Dr.77219	Membrane-associated ring finger (C3HC4) 5, like	MARCH5L	5.25496e-05	0.00229824	0.0756629	-0.0754813	0.020526	-0.0707589	-0.288623	NaN	-0.344766	0.0512932	-0.156007	-0.0353407	-0.205268	-0.0681315	-0.178981	-0.0774629	0.0290446	0.302529	0.76709	1.10542	0.835765	1.08752	0.581874	0.966457	0.806887	0.407389
BG728481	Data Not Found			5.26729e-05	0.00230086	-0.488577	-0.619879	-1.03003	-1.20405	-1.23132	-1.20545	-1.24717	-0.959353	-1.02759	-0.657274	-0.967865	-0.833715	-0.0666896	-0.232031	-0.378939	0.104221	-0.67138	-0.167	0.0459283	0.19166	-0.206869	0.202369	0.119407	-0.514333
BG884006	Dr.120791	Zgc:171653	ZGC:171653	5.36926e-05	0.00233211	-0.297984	-0.506306	-0.120841	-0.363836	-0.543443	-0.390355	-0.536432	-0.507313	-0.826249	-0.489044	-0.43885	-0.450687	-0.194403	0.118818	0.0418334	0.109023	0.132167	0.0441921	-0.122407	0.291525	-0.00351984	0.120533	0.131454	-0.149386
U93467	Data Not Found			5.3595e-05	0.00233211	0.436805	0.595468	0.385363	0.544339	0.82605	0.698927	0.417568	0.584956	1.0721	0.494081	0.670251	0.653094	0.0237347	0.117351	0.128754	-0.0897118	0.0661288	0.0753241	-0.162986	-0.0731091	0.193088	0.194797	0.0893988	-0.0971564
AF096509	Dr.114683	Smoothened homolog (Drosophila)	SMO	5.44805e-05	0.00235067	0.283828	0.343833	0.8325	0.825782	0.832877	0.378381	0.974266	1.03656	1.38881	1.18147	1.09712	0.712926	0.26299	0.287492	0.0729021	0.226929	0.272679	-0.296776	0.166892	0.0323912	-0.133049	0.173425	-0.169015	0.123775
AW778424	Dr.81886	Similar to SI:PACKT119.1 (novel protein similar to human growth arrest-specific protein 2 (GAS2))	LOC559381	5.43852e-05	0.00235067	-0.238427	-0.0199988	-0.0811672	0.0784569	0.177644	-0.00101193	0.351762	0.147671	0.120788	0.157468	0.194617	0.200731	-0.158608	-0.128771	0.0506992	-0.152588	-0.157557	-0.0855578	-0.378108	-0.175621	-0.133433	-0.301926	-0.203261	-0.4122
AW343591	Dr.81398	Zgc:92761	ZGC:92761	5.46623e-05	0.00235067	-0.16024	-0.236331	-0.149591	-0.197376	-0.146621	-0.0801225	-0.0433404	-0.0600341	-0.0699575	0.0192075	-0.00159496	-0.093828	-0.258063	-0.109381	-0.171463	-0.3214	-0.265465	-0.24066	-0.315645	-0.283805	-0.244441	-0.366066	-0.226451	-0.399292
AW232709	Dr.76225	Alkaline phosphatase, intestinal	ALPI	5.46072e-05	0.00235067	0.0265179	-0.109873	0.0583009	0.307056	0.111811	0.204826	0.302185	0.322503	0.0554338	0.0417004	0.174605	0.098616	-0.0393018	-0.223408	-0.0536908	-0.309012	-0.201566	-0.262385	-0.276747	-0.100747	-0.136593	-0.164407	-0.071885	-0.0341468
BI473395	Dr.119903	Zgc:158446	ZGC:158446	5.52762e-05	0.00236408	-0.302298	-0.613933	0.239622	0.170135	0.0429693	0.0893357	0.26447	0.062034	0.0452932	-0.0972454	0.0739795	0.130528	-0.673509	-0.872276	-0.853328	-0.430536	-0.563261	-0.868291	-0.798243	-0.676022	-0.581074	-0.560973	-0.480153	-0.901334
AW076610	Dr.22311	Transcribed locus		5.52254e-05	0.00236408	-0.073091	-0.120772	-0.0725222	0.245166	-0.0707422	0.455129	0.134544	-0.0842534	-0.0505193	-0.25803	0.0775432	0.269713	-0.483315	-0.541784	-0.411828	-0.328725	-0.435861	-0.352444	-0.402232	-0.440498	-0.0723138	-0.710255	-0.652814	-0.738231
AI959372	Dr.76134	Cyclin G1	CCNG1	5.56789e-05	0.00237499	0.812862	0.435704	0.132863	0.980151	1.03114	0.888466	0.604445	0.83673	0.725601	1.03312	0.666757	1.269	0.0489272	-0.230062	-0.0697271	-0.165465	0.0501821	-0.272644	-0.0419976	0.0349528	0.454805	0.593506	0.23524	0.837032
BI981429	Dr.132217	Zgc:92726	ZGC:92726	5.62363e-05	0.00237778	0.132275	0.50657	0.438184	0.268669	0.273421	0.246557	0.236986	-0.045234	-0.00365498	0.023643	-0.139762	0.0803558	0.208143	0.0662841	0.147334	0.374539	0.968319	0.803465	0.833532	0.644458	0.866673	1.06894	0.612653	0.697
AF039952	Dr.75085	POU domain gene 12	POU12	5.60785e-05	0.00237778	-0.193201	-0.00333131	0.172644	0.486156	0.499391	0.1747	0.775978	0.543733	0.323324	0.565001	0.293696	0.204362	-0.12645	-0.0535145	-0.163447	-0.244588	-0.0325089	-0.249076	-0.198967	-0.340632	-0.16878	-0.430217	-0.00900924	-0.310402
BG739201	Data Not Found			5.61442e-05	0.00237778	-0.183185	-0.270658	-0.17086	0.282311	0.281186	0.030546	-0.127657	-0.160462	0.136732	-0.0124964	-0.240704	0.0433739	-0.250219	-0.213284	-0.287543	-0.274663	-0.158239	-0.0981806	-0.394869	-0.402638	-0.213217	-0.523366	-0.428778	-0.539928
U50381	Data Not Found			5.64841e-05	0.00238433	1.72218	0.89344	0.84921	1.9544	2.49938	2.42676	2.7087	2.81077	2.67759	1.55439	1.95869	2.17341	0.813338	0.91221	0.814902	0.143801	0.308409	0.822042	-0.246094	0.750377	1.19974	1.78162	0.388112	0.982775
BI884841	Dr.11953	Transcribed locus		5.67861e-05	0.00239084	-0.420498	-0.234872	-0.474629	-0.646088	-0.667039	-0.879881	-0.667381	-0.614579	-0.603459	-0.414629	-0.280168	-0.358291	-0.257224	-0.200256	-0.251897	0.111777	-0.167075	0.184837	-0.246075	-0.0412625	-0.326733	0.134358	0.30806	-0.265088
BI890361	Dr.84249	Hypothetical protein LOC797833	LOC797833	5.7566e-05	0.00240436	-0.145193	-0.292925	0.22852	0.457811	0.313742	0.340143	0.143568	0.164388	-0.0638443	-0.0106758	0.0694071	-0.0402055	NaN	-0.365353	-0.170201	-0.117035	-0.55951	-0.680461	-0.610306	-0.404564	-0.699851	-0.698096	-0.445356	-0.750472
BI672364	Dr.83454	Transcribed locus		5.78666e-05	0.00240436	-2.1164	-2.16867	-0.815317	-0.712629	-0.428975	-0.706862	-0.933952	-0.646442	-1.27195	-0.809973	-1.17088	-1.40919	-1.67089	-1.56078	-1.64817	-1.57515	-1.43926	-2.31046	-2.48634	-2.01308	-2.20115	-2.68935	-2.69064	-2.8589
BI846572	Data Not Found			5.73512e-05	0.00240436	-0.186803	-0.138222	-0.141693	-0.228576	-0.0745927	-0.075256	0.141697	-0.0374483	0.0677734	-0.0102566	0.197066	-0.0316445	-0.282866	-0.276806	-0.165221	-0.449503	-0.390602	-0.295219	-0.390068	-0.155302	-0.234458	-0.355143	-0.359948	-0.573653
AF448057	Dr.6814	Fatty acid binding protein 3, muscle and heart	FABP3	5.79652e-05	0.00240436	0.395277	0.0916417	0.192002	0.563094	0.472488	0.338737	0.405622	0.216856	0.414215	0.120943	0.445579	0.378726	-0.267584	-0.138431	0.0754528	-0.241155	-0.673435	-0.849268	-0.838942	-0.178355	-0.0575309	-0.425435	-0.595449	-0.464004
BI865453	Data Not Found			5.80136e-05	0.00240436	-0.776094	-0.967349	-0.790521	-1.13145	-1.21655	-1.4592	-1.18735	-1.02848	-0.778182	-0.654284	-0.741875	-0.605956	-0.20309	-0.623703	-0.26874	0.0389938	-0.200758	-0.251126	-0.656335	-0.0533548	-0.0739423	-0.0917174	-0.309968	-0.658063
AI965247	Dr.76356	Reticulocalbin 3, EF-hand calcium binding domain	RCN3	5.77477e-05	0.00240436	0.523473	0.256514	0.417071	0.884379	0.915789	1.32464	0.47979	0.63754	0.513417	0.363642	0.314642	0.329917	NaN	0.255019	0.473559	0.212815	0.319868	0.169468	0.290706	0.0280164	0.369874	0.266901	0.206619	0.374221
AI884034	Dr.36769	Excision repair cross-complementing rodent repair deficiency, complementation group 8	ERCC8	5.82872e-05	0.00241071	-0.140519	0.183724	0.380735	0.355418	0.663826	0.249244	0.44152	0.652243	0.579659	0.716396	0.525847	0.63327	0.131615	-0.0717383	-0.0306283	-0.420544	-0.252549	0.107487	-0.154586	-0.066144	-0.108463	-0.37502	-0.0300499	-0.514606
AI794490	Dr.78918	Transcribed locus		5.84719e-05	0.0024129	-0.123774	-0.510309	-0.337736	-0.175651	-0.307195	-0.109274	-0.33627	-0.305522	-0.302717	-0.00405019	-0.0166765	-0.360155	-0.152023	-0.0691638	-0.512732	-0.32526	-0.651235	-0.72019	-0.764774	-0.681864	-1.29425	-1.37574	-0.972633	-1.40959
BI709349	Data Not Found			6.09093e-05	0.00249099	-0.438501	-0.243002	-0.125081	-0.449938	-0.745355	-0.47185	-0.552909	-0.429033	-0.50076	-0.273437	-0.465714	-0.292098	-0.481761	-0.1874	-0.154659	0.0301917	0.230267	0.139182	0.122463	0.0336487	-0.0752794	0.178169	0.0725087	-0.160039
BI879578	Data Not Found			6.09615e-05	0.00249099	-0.0504202	-0.0677973	0.0738958	0.0654634	0.179028	0.100873	0.257185	0.135299	-0.0159806	0.0821637	0.117957	0.0540829	-0.0544248	-0.182255	0.00236657	-0.151153	-0.309829	-0.22366	-0.22246	-0.117038	-0.266538	-0.168414	-0.214421	-0.26316
AW154620	Dr.104447	Wu:fi34d08	WU:FI34D08	6.06495e-05	0.00249099	-0.238745	0.179614	-0.0551635	-0.103437	0.273362	-0.354172	0.210155	0.0149873	0.486465	0.129566	0.147771	-0.0246326	-0.538458	-0.140776	-0.122227	-0.647628	-0.431785	-1.23758	-1.26733	-0.531036	-0.688548	-1.01971	-1.46833	-1.29339
BI841768	Data Not Found			6.08116e-05	0.00249099	-0.947637	-0.878095	-0.927264	-1.13907	-0.985872	-1.11061	-0.846551	-0.760726	-1.03745	-0.840894	-0.922878	-0.785499	-0.253786	-0.204841	-0.440492	0.0969467	-0.167091	-0.304851	-0.628903	-0.329494	-0.665037	-0.280533	-0.399118	-0.951125
AW343560	Dr.76246	Sequestosome 1	SQSTM1	6.19499e-05	0.00252147	0.337581	0.275239	-0.300123	0.190964	0.159922	-0.11158	-0.167114	-0.115246	0.00763556	0.10842	-0.0270338	-0.130936	1.03586	0.841699	0.64925	0.826041	1.3664	1.897	2.82347	1.07683	0.946019	1.79178	2.32237	2.91098
AI722592	Dr.1054	Ribosomal protein S14	RPS14	6.21243e-05	0.00252335	0.245255	0.0614874	0.136229	0.0602982	0.1639	0.289408	0.106429	-0.0882337	0.415536	-0.013552	0.357538	0.478581	-0.150553	-0.17759	-0.154272	-0.168675	-0.335663	-0.514339	-0.796047	-0.161178	-0.327566	-0.629234	-0.790719	-0.809014
AF247824	Dr.76351	Decorin	DCN	6.22532e-05	0.00252523	-0.0102473	-0.0485202	0.0520476	0.361467	0.309272	0.216877	0.0575293	0.0364542	0.112979	0.532451	0.426814	0.114863	-0.249097	-0.269859	-0.0763436	0.0332949	-0.32071	-0.338026	-0.107022	-0.168674	-0.211757	-0.277356	-0.108012	-0.260902
BE200571	Data Not Found			6.3097e-05	0.00255135	-0.179492	-0.240435	0.373479	-0.0430005	-0.320069	-0.0691807	-0.421167	-0.130162	-0.443048	-0.457636	-0.272989	-0.387535	0.250242	0.202004	0.195447	0.291742	0.420493	0.818726	0.424153	0.542266	0.233119	0.39412	0.377242	0.487232
BI843062	Dr.117089	Similar to ATP-binding cassette, sub-family C (CFTR/MRP), member 1	LOC793457	6.34955e-05	0.00256122	0.155047	0.191776	0.149439	0.209656	0.409079	0.396881	0.330548	0.380917	0.214092	0.0275853	-0.0186768	0.125625	0.308224	0.238612	0.156688	-0.0403839	0.186438	-0.0187516	0.126597	0.00766737	-0.0488575	-0.124298	-0.229846	-0.0733716
AI957415	Dr.118245	Transcribed locus, strongly similar to XP_001345541.1 PREDICTED: hypothetical protein [Danio rerio]		6.42121e-05	0.00258311	0.882952	NaN	-0.120479	0.0568966	-0.276232	-0.207716	-0.502324	0.0475309	0.311487	0.0658254	-0.25289	-0.00900463	1.45214	0.97633	0.774396	0.94171	1.09772	0.655812	0.379451	0.479821	1.00725	1.92271	1.36014	1.79481
BE693153	Dr.75874	Phosphoribosyl pyrophosphate synthetase 1A	PRPS1A	6.49114e-05	0.00260489	-0.246232	-0.261233	-0.271885	-0.478336	-0.279894	-0.276286	-0.461434	-0.211955	-0.135183	-0.475498	-0.342508	-0.385509	-0.313275	-0.180524	-0.195919	-0.272917	-0.18881	-0.291793	0.160839	0.152842	0.110546	-0.167299	-0.0601371	0.0633322
BI476591	Dr.104646	Similar to laminin, gamma 3	LOC558958	6.62461e-05	0.00261483	-0.239283	0.0572104	-0.11289	-0.0587802	-0.201712	0.0591409	-0.120109	-0.0678328	0.385549	0.0523573	0.198726	0.168965	-0.439473	-0.154124	-0.171469	-0.222746	-0.451095	-0.739924	-0.812117	-0.437414	-0.583403	-0.761556	-0.734498	-1.0222
BI705704	Dr.67395	Hypothetical protein LOC792097	AMD1	6.62856e-05	0.00261483	0.0523308	0.130413	-0.0375652	-0.00582281	-0.10977	0.224858	-0.189866	0.118279	-0.0250855	0.178656	-0.155914	-0.0522262	0.367403	0.517709	0.0314155	0.301457	0.89003	0.933481	1.23238	0.646836	0.973421	0.983994	0.677527	1.24533
BM103081	Dr.94477	CDNA clone IMAGE:7264219		6.57932e-05	0.00261483	-0.168504	-0.126156	0.416783	0.780972	1.0534	1.08763	0.966963	1.08562	0.690543	0.828001	0.372222	0.65095	0.236458	0.159259	0.252093	-0.389081	0.172147	0.263914	-0.574979	0.119124	0.107614	-0.137126	-0.511079	-0.343456
BI878714	Dr.40181	Wu:fc17b08	WU:FC17B08	6.69481e-05	0.00261483	-0.420272	-0.295118	-0.337112	-0.189164	-0.0888811	-0.219716	-0.167069	-0.221742	0.109632	-0.385809	-0.278666	-0.230849	-0.0985616	-0.321389	-0.40586	-0.546806	-0.4761	-0.346727	-0.648335	-0.545416	-0.710484	-0.933052	-0.567171	-0.940141
BI875665	Dr.76183	Hypoxia up-regulated 1	HYOU1	6.60575e-05	0.00261483	-0.00941478	-0.413357	0.417707	-0.169291	-0.316507	0.0574353	0.122153	-0.0990018	-0.155532	0.0190786	0.135495	0.00754857	0.32087	0.533346	0.64278	0.776079	1.22461	1.77869	1.15548	0.499908	0.692661	1.30289	1.08458	0.788343
AF273479	Dr.80831	Granulin 1	CH211-173P18.8	6.66725e-05	0.00261483	-0.688875	0.132021	-0.301893	-0.296537	-0.603067	-0.782581	-0.69195	-0.256586	-0.317146	-0.0868343	-0.290727	0.423269	2.72058	0.351326	-0.33768	-0.29337	1.06833	0.969598	1.64322	1.75157	0.9352	3.09466	3.38391	3.30801
BE016219	Data Not Found			6.5467e-05	0.00261483	0.0755914	-0.121684	-0.590418	-0.546232	-0.699805	-0.503601	-0.47788	-0.648575	-0.199867	-0.154224	-0.196072	-0.237448	0.0959906	-0.0229469	0.00284928	0.149053	0.286624	0.300139	0.0878412	0.218878	0.0285653	0.22157	0.246104	0.0808709
BG303928	Dr.103692	Carnitine acetyltransferase	CRAT	6.61241e-05	0.00261483	0.108707	0.0654211	0.164149	0.199666	0.208216	0.118689	0.185349	0.031082	0.170248	0.121397	0.0890191	0.209913	0.2445	0.184173	0.131896	-0.153623	-0.353919	-0.275692	-0.165751	0.103876	-0.0490273	-0.279227	-0.0595647	-0.0679757
BE605308	Dr.76873	Basic leucine zipper and W2 domains 1, like	BZW1L	6.58549e-05	0.00261483	-1.60526	-2.00463	-1.50004	-1.87732	-1.43464	-1.17477	-0.975348	-1.48454	-0.801995	-0.783003	-0.650172	-0.644398	0.335308	0.164922	-0.603755	0.089387	0.329722	0.806576	0.484936	-0.0196141	-0.564942	-0.636124	0.128452	0.712842
BI326783	Dr.132410	Hypothetical protein LOC100006823	LOC100006823	6.64896e-05	0.00261483	0.654067	1.2723	0.122458	0.644228	0.0295986	0.347661	0.228947	0.408105	0.407048	0.608146	1.083	0.41397	1.11252	1.51963	0.748929	1.45265	1.00018	0.738295	0.810004	1.09757	1.27885	2.42707	2.14099	2.3311
BM154441	Data Not Found			6.6876e-05	0.00261483	-0.737317	-0.554713	-0.580726	-0.699796	-1.03921	-0.966386	-0.803925	-0.859519	NaN	-0.470021	-0.0712272	-0.384721	-0.225455	-0.273981	0.19198	-0.0328044	-0.0903715	-0.28492	-0.282551	-0.0680995	-0.159678	-0.321486	-0.0189601	-0.180575
BI982955	Dr.108359	Hypothetical LOC571806	LOC571806	6.73791e-05	0.00262812	-0.209749	-0.102692	0.264548	0.414099	0.26309	0.252594	0.170075	0.362768	0.194476	-0.0630276	0.165932	-0.0345661	-0.345213	-0.0571617	-0.104079	-0.18747	0.00601353	-0.191844	-0.365516	-0.381697	-0.285351	-0.385566	-0.282243	-0.476308
AW115973	Dr.6236	Wu:fd16d01	WU:FD16D01	6.76277e-05	0.00262967	0.347212	0.479015	-0.221197	-0.476045	-0.673984	-0.853724	-0.148965	-0.678939	-0.155776	-0.167844	0.057947	-0.204005	0.206184	0.459136	0.737302	0.410169	0.217798	0.14838	0.145799	0.154951	0.263162	0.396727	0.809488	0.880028
BM156782	Dr.116697	Hypothetical LOC558658	LOC558658	6.83501e-05	0.00265211	-0.231375	-0.304148	-0.00396622	-0.0792092	0.186333	-0.0159174	0.0540246	-0.188665	-0.0359638	0.0214924	0.0616164	-0.000244672	-0.038365	-0.244264	-0.0155379	-0.213683	-0.353732	-0.374593	-0.427847	-0.43211	-0.359724	-0.496611	-0.406609	-0.562125
AW115799	Dr.4718	Nucleoporin 50	NUP50	6.8499e-05	0.00265211	-0.135577	-0.228255	-0.22603	-0.439845	-0.220945	-0.169232	-0.125657	NaN	-0.398046	-0.265818	-0.335393	-0.269859	0.0572311	0.408024	0.122683	0.22284	0.268004	0.492728	0.408521	0.116542	0.116653	0.122089	0.261406	0.0894575
AW343559	Dr.30345	Transcribed locus		6.90333e-05	0.00265418	0.00373879	0.0336902	-0.10512	-0.160816	-0.141709	0.0115108	-0.0121053	-0.125021	0.060991	-0.00608086	0.211748	0.0899113	0.0785962	-0.16884	-0.282121	-0.0814552	-0.365451	-0.272423	-0.53745	-0.21712	-0.650223	-0.663683	-0.631555	-0.592992
BG306111	Dr.133072	Transcribed locus		6.87807e-05	0.00265418	-0.554858	-0.0546358	-0.33209	-0.180961	0.0444093	0.307091	0.0283263	0.000172743	0.627042	0.269922	0.151465	0.228944	-0.558636	-0.363886	-0.478774	-0.457726	-0.576561	-0.66397	-1.32671	-0.582317	-0.323028	-0.978515	-1.34295	-1.25518
BG305296	Dr.105218	BRCA2 and CDKN1A interacting protein	BCCIP	6.91779e-05	0.00265418	0.0227116	-0.211764	0.377774	0.613837	0.942833	0.713661	0.490187	0.500959	0.649112	0.37683	0.0512561	0.494666	-0.329133	-0.00200348	-0.141428	-0.418204	-0.250724	-0.32214	-0.739529	-0.380107	0.00506279	-0.0495621	-0.699093	-0.393404
AW595457	Dr.18870	Zgc:86619	ZGC:86619	6.91551e-05	0.00265418	0.169052	0.269145	0.182529	0.383873	0.64815	0.549904	0.540122	0.402906	0.336224	0.133123	0.292563	0.384647	-0.0567809	0.050702	0.161541	-0.0935814	-0.0228561	0.0447458	0.0581446	0.105485	0.145402	0.0201826	-0.0633852	0.224118
AF316598	Dr.77507	Mucosa associated lymphoid tissue lymphoma translocation gene 1	MALT1	6.94543e-05	0.00265947	-0.189056	-0.500178	-0.518201	-0.441203	-0.703702	-0.5762	-0.547452	-0.506588	-0.503167	-0.438731	-0.335214	-0.468482	0.420373	0.300086	0.0586606	0.511818	0.494471	0.0213382	-0.312563	0.394763	0.268681	0.0498713	0.496583	0.206616
BI864190	Dr.79021	Zgc:92903	ZGC:92903	7.01925e-05	0.0026776	1.90098	0.479567	-0.634813	-0.19377	-0.228637	0.0542572	0.166188	-0.0893774	-0.041173	-0.0858031	0.177782	0.25327	1.41102	0.386927	0.507733	1.33632	2.44137	2.99968	3.09039	2.00874	2.09865	2.88508	2.61472	2.3812
BI473245	Dr.84561	Hypothetical protein LOC100006857	LOC100006857	7.02909e-05	0.0026776	0.0379359	-0.0515233	-0.025549	-0.108463	-0.172079	0.0335019	0.0844673	0.169119	-0.274319	-0.870311	-0.539071	-0.571331	0.0579697	NaN	0.11969	-0.294774	-0.383185	-0.481204	-0.130011	-0.152657	-0.195032	-0.283521	-0.197718	-0.190583
BM026267	Dr.37023	Zgc:101745	ZGC:101745	7.08283e-05	0.00268419	0.0472117	-0.155342	0.443119	0.40479	0.396454	0.255782	0.619878	0.22751	0.732573	0.362537	0.541157	0.0709044	-0.312211	0.07275	-0.128395	0.0189152	-0.425908	-0.464543	-0.398473	-0.607804	-0.424293	-0.706872	-0.413084	-0.444689
AA605677	Dr.104496	Zgc:123210	ZGC:123210	7.06517e-05	0.00268419	0.218353	0.295287	0.277408	0.0351208	-0.206043	0.215497	0.415403	-0.236792	-0.149504	0.048333	-0.0477149	0.290913	0.728451	0.554509	0.718268	0.682811	0.78198	0.998828	2.69408	1.39194	0.899103	1.71144	1.71467	2.69712
BI878898	Dr.9155	N-ethylmaleimide-sensitive factor	NSF	7.14433e-05	0.0027007	-0.211002	0.580138	0.256574	0.323099	0.528221	0.00604033	0.0315377	0.210091	0.20879	0.0381814	-0.0555662	-0.0919267	0.985834	1.09465	0.887704	0.743148	1.15843	1.41008	0.677768	0.890134	0.528147	1.22301	0.877861	0.746152
U50380	Dr.23445	Hypothetical protein LOC791551	BA1	7.19419e-05	0.00271336	1.76491	0.635992	0.79566	1.48437	2.19365	2.24197	2.40243	2.32597	1.94484	1.18439	1.85293	2.0705	0.295821	0.69337	0.677747	0.356888	0.225972	0.315905	-0.431778	0.520954	0.823638	0.982689	0.415799	0.612611
AI385039	Dr.23608	Zgc:66409	ZGC:66409	7.2057e-05	0.00271466	-0.0272554	0.421112	0.0352588	0.299386	0.138774	-0.0825719	0.0293445	-0.31722	-0.389112	NaN	0.0643261	NaN	0.12357	NaN	-0.104939	0.134943	0.289631	-0.0433554	0.506783	0.185575	0.297796	0.964805	1.1429	1.10968
AF201450	Dr.76247	CC chemokine 1	CCL1	7.29976e-05	0.00274226	0.0711284	-0.353655	-0.49088	-0.436919	-0.818343	-0.543873	-0.575037	-0.74511	-0.365013	-0.265227	0.0469672	-0.318453	0.40861	0.466058	0.0528208	0.823707	0.894721	0.238758	-0.0831187	0.909477	0.801078	0.709459	0.853462	1.49002
BG799846	Dr.107274	Hypothetical LOC556438	LOC556438	7.3812e-05	0.0027646	-0.0516694	-0.0448173	0.279608	0.1347	0.326241	0.0387806	0.157129	0.400157	0.324667	0.16015	0.321315	0.132502	-0.0856838	-0.193476	-0.184616	-0.250831	-0.083046	0.00501563	-0.339226	-0.32068	-0.349313	-0.394676	-0.097976	-0.375958
BI878754	Dr.83090	Euchromatic histone-lysine N-methyltransferase 1a	EHMT1A	7.40991e-05	0.0027646	0.0675578	-0.122109	-0.0408201	0.137824	0.160029	-0.1475	0.357609	0.0429213	0.623798	0.472242	0.662193	0.52981	-0.20157	-0.157215	-0.174799	-0.0879911	-0.198934	-0.39033	-0.442099	-0.151149	-0.0847388	-0.226027	-0.0938234	-0.308385
BI877872	Dr.33193	Acidic (leucine-rich) nuclear phosphoprotein 32 family, member E	ANP32E	7.40895e-05	0.0027646	0.111789	-0.0265134	-0.00133109	-0.254563	-0.522293	-0.170526	-0.224208	-0.526582	-0.591003	-0.182521	0.203259	-0.069947	-0.187802	-0.0443266	-0.050117	0.314438	0.107943	0.395705	0.481567	0.117144	0.0727182	0.369767	0.491607	0.350786
AI641100	Data Not Found			7.46635e-05	0.00278067	-0.486795	-0.525496	-0.411686	-1.27395	-0.821809	-0.932238	-0.841498	-0.735125	-1.15218	-0.876693	-0.826108	-0.81021	-0.306991	-0.210534	-0.172917	0.213443	-0.492304	-0.214963	-0.235088	0.185205	-0.114604	-0.269224	0.127048	-0.349132
AW019436	Dr.79988	CCAAT/enhancer binding protein (C/EBP), beta	CEBPB	7.48733e-05	0.00278181	-1.78226	-1.9114	-1.63229	-2.16621	-1.70047	-2.09058	-1.82286	-1.79939	-1.57988	-1.80019	-1.54319	-1.73635	0.169906	-0.334672	-1.37647	-1.20252	0.073316	1.0215	0.798025	0.238118	-0.458284	0.876284	0.766101	0.105963
Y13653	Dr.75775	Apolipoprotein A-I	APOA1	7.51302e-05	0.00278294	0.735558	-0.0558606	0.389342	-0.949742	-0.465659	-0.20655	0.00921919	0.239202	0.405686	0.517184	0.280704	0.274709	0.994024	0.857251	0.991319	0.81712	1.26258	0.716395	0.695874	0.941654	0.798755	1.35912	0.717888	0.620638
BI710443	Dr.83091	Endothelial PAS domain protein 1	EPAS1	7.6766e-05	0.00283314	0.087465	0.382457	0.211932	0.0401148	0.0146515	-0.153266	-0.262945	-0.319749	-0.315622	-0.102803	-0.0702365	-0.131947	0.133324	0.404128	0.472466	0.564616	0.738016	0.987315	0.675232	0.600044	0.0364344	0.529302	0.142894	0.285598
AI722545	Data Not Found			7.67641e-05	0.00283314	-0.337471	-0.573456	-0.0865652	NaN	-0.384614	-0.128502	-0.23542	-0.00639464	-0.566345	-0.445089	-0.28176	0.12616	0.220925	-0.23534	-0.197683	-0.283008	-0.354185	-0.326707	0.0362985	0.322574	0.276979	0.9852	0.868455	0.734194
AI878416	Dr.128581	Transcribed locus		7.70268e-05	0.00283415	-0.375127	-0.468448	-0.601563	-0.472476	-0.381245	-0.452642	-0.444068	-0.477197	-0.129179	-0.373244	-0.249721	NaN	NaN	-0.616966	-0.325037	-0.11149	0.238503	0.175509	0.157024	0.382842	0.438112	0.470032	0.231972	-0.0267619
AW777576	Dr.81875	Si:dkey-174m14.2	SI:DKEY-174M14.2	7.75067e-05	0.00284617	-0.203788	-0.21243	-0.228204	-0.452715	-0.261501	-0.407337	-0.262424	-0.423209	-0.152802	-0.099443	-0.00587285	-0.258464	-0.226872	-0.224562	-0.170279	-0.276006	-0.540352	-0.644461	-0.677701	-0.498864	-0.406586	-0.836616	-0.731558	-0.7091
BI889693	Dr.4264	NADH dehydrogenase (ubiquinone) 1 beta subcomplex, 8	NDUFB8	7.78625e-05	0.00285448	0.621265	0.376148	0.449361	0.521482	0.296941	0.504655	0.292765	0.361365	0.304643	-0.0144283	0.230393	0.268249	-0.189766	-0.0204018	0.1337	-0.0733975	-0.120863	-0.0162029	0.267655	0.191571	0.295419	0.171221	0.318276	0.204241
BI888548	Dr.76600	ChaC, cation transport regulator-like 1	CHAC1	8.13477e-05	0.00297243	-1.98096	-1.88135	-1.6842	-2.13154	-2.1711	-1.43837	-2.45194	-2.11463	-1.27001	-1.10209	-1.49949	-0.992624	-0.764872	-0.0655999	-0.424817	-0.111419	-0.556593	-0.311969	-0.114951	-0.549345	-1.0471	-0.871074	-0.491917	0.156811
BI979883	Dr.31059	Proteasome (prosome, macropain) 26S subunit, ATPase, 3	PSMC3	8.17951e-05	0.00298406	0.0660743	-0.309631	0.147401	-0.238473	0.0352523	0.0442483	-0.0207599	0.129627	-0.254627	-0.182844	-0.257054	-0.0602575	0.581966	0.326481	0.224242	0.554616	0.91121	1.56076	1.07616	0.677508	0.615028	0.655934	0.570331	0.732957
BG727614	Dr.20530	Si:ch211-234g24.1	SI:CH211-234G24.1	8.19512e-05	0.00298473	0.0398679	-0.0165833	-0.511934	-0.351503	-0.446161	-0.435789	-0.701919	-0.504194	-0.3732	-0.00675236	-0.28893	-0.365	NaN	0.336768	0.151141	-0.0586778	-0.00654194	-0.133023	0.362933	0.121453	0.260723	0.234058	0.21121	0.269885
AI657561	Dr.78420	Transcribed locus		8.25979e-05	0.00299992	-0.331968	-0.289476	-0.389129	-0.519634	-0.57541	-0.56094	-0.511215	-0.591222	-0.717255	-0.619048	-0.367685	-0.555356	-0.295345	-0.281692	NaN	-0.18881	0.0496632	-0.242854	0.0632932	NaN	-0.179038	-0.218732	-0.111454	-0.0498877
BM153976	Dr.143584	Transcribed locus, strongly similar to XP_708096.1 PREDICTED: hypothetical protein LOC560828 isoform 2 [Danio rerio]		8.35239e-05	0.00301924	0.139218	0.165848	0.314625	-0.192677	0.0312828	0.275294	0.271537	0.169811	0.15128	0.146834	0.154591	0.241762	-0.432813	-0.0407886	-0.173594	-0.0606283	-0.416033	-0.552951	-0.725619	-0.392254	-0.426366	-0.334214	-0.766239	-0.640337
BI890821	Data Not Found			8.34412e-05	0.00301924	-0.314497	-1.02942	-0.743622	-1.15496	-1.19347	-0.860099	-1.06479	-1.0372	-0.872533	-0.898589	-0.981611	-0.737321	-0.310704	-0.105226	0.00203503	-0.142249	0.0994154	0.0595379	1.02905	0.0201818	0.0690221	-0.00618186	-0.00148901	0.917481
AI964216	Dr.75119	Ribosomal protein S9	RPS9	8.38855e-05	0.00302704	0.330344	0.210227	0.577338	0.499438	0.628014	0.673124	0.637	0.741273	0.917	0.509496	0.374273	0.526588	-0.0990603	0.0377552	0.157835	-0.110167	0.20138	-0.23933	-0.545147	-0.0501283	0.049693	-0.0627594	-0.815322	-0.236866
BM025885	Dr.117016	Similar to phosphoinositide 3-kinase catalytic subunit	LOC561737	8.51289e-05	0.0030569	0.536704	0.269801	-0.273602	0.242909	0.113876	-0.287881	-0.137506	0.0795976	0.337318	0.168041	0.0643811	0.125348	1.02635	0.759499	0.698078	0.614973	0.733843	0.940393	0.7345	0.735198	1.00004	0.984389	1.1663	0.882231
BM072263	Dr.84675	Transcribed locus, strongly similar to NP_001076421.1 si:ch211-221n23.1 [Danio rerio]		8.50884e-05	0.0030569	0.343455	0.59461	0.606073	0.70378	0.560993	0.404049	0.643147	0.587144	0.211215	0.0619717	-0.0799437	0.207468	NaN	NaN	-0.0112025	-0.182414	-0.0118894	-0.175304	-0.325076	-0.628598	-0.115819	-0.0822467	-0.0109807	-0.325497
AW174469	Dr.115420	TH1-like (Drosophila)	TH1L	8.60505e-05	0.00308606	0.215288	-0.0677601	0.0746562	0.19096	0.313417	0.342597	0.336677	0.234715	0.0155198	0.0935803	0.14762	0.215619	-0.233077	-0.41413	-0.278485	0.069024	-0.187082	-0.216735	-0.260435	-0.0474589	-0.10678	-0.188205	-0.221867	-0.441196
AI957933	Dr.119566	AHA1, activator of heat shock protein ATPase homolog 1 (yeast)	AHSA1	8.72445e-05	0.00311868	-0.228455	0.094101	-0.0140317	0.211393	0.322324	0.188693	0.331845	0.219049	0.324604	0.0782872	0.224557	-0.0363197	-0.412894	-0.237896	-0.205418	-0.0153534	-0.298455	-0.48028	-0.424895	-0.473156	-0.330298	-0.1968	-0.133816	-0.538539
AW826694	Dr.79435	Wu:fc76h12	WU:FC76H12	8.7588e-05	0.0031194	-0.539138	-0.815855	-1.25171	-1.14396	-1.12991	-1.3242	-1.25116	-1.04909	-1.14531	-0.555512	-0.632587	-0.431844	-0.746108	-0.414757	-0.493262	-0.224454	-0.870763	-0.47787	0.219933	-0.0421501	-0.225165	-0.475323	0.0455021	0.191067
BI879117	Dr.40335	Hypothetical LOC555896	LOC555896	8.74528e-05	0.0031194	-0.114502	-0.0566419	-0.273056	-0.492033	-0.605845	-0.305383	-0.226876	-0.208725	-0.229845	-0.219079	-0.266601	-0.0975157	-0.245219	-0.0805161	-0.191019	-0.14395	-0.306518	-0.421482	-0.7263	-0.299494	-0.573842	-0.813043	-0.718594	-0.786769
BI878927	Dr.8505	Fibrinogen, B beta polypeptide	FGB	8.81962e-05	0.00313396	-0.310584	0.132009	-0.350468	0.319871	0.215237	-0.207843	-0.369391	-0.272507	-0.0627711	-0.103304	-0.175778	-0.18624	1.9839	1.20973	0.717113	1.09165	0.852648	1.1646	1.01314	1.14612	1.03295	1.43678	0.216429	1.31104
AI616686	Dr.78080	Zgc:85609	HAPLN3	8.86557e-05	0.00314492	0.0507185	0.0818454	-0.337841	-0.170576	-0.176184	-0.0860041	0.000605952	-0.0738213	0.0372157	0.0632343	0.170395	-0.0421581	0.189264	0.190134	0.0043701	0.140815	-0.172455	0.0402303	0.390203	0.398859	0.507047	0.380654	0.466079	0.439833
AI497286	Dr.77134	DnaJ (Hsp40) homolog, subfamily C, member 3	DNAJC3	9.0183e-05	0.00318104	0.00146938	-0.162354	0.845886	0.257323	0.203205	0.572906	0.47741	0.455089	-0.102256	0.00831085	-0.052279	0.23841	0.455448	0.796392	1.01287	1.08605	1.59062	1.63256	1.34618	0.885378	0.974965	1.53253	1.29342	1.26779
AI588447	Dr.77828	Similar to suppressor of hairy wing homolog 4 (Drosophila)	LOC798190	9.02891e-05	0.00318104	-0.0240089	-0.084203	-0.118647	-0.0891572	-0.0127823	-0.0937327	0.024747	-0.0705489	0.157873	0.196198	0.236518	0.121292	-0.144564	-0.15406	0.0572188	-0.133248	-0.150918	-0.315176	-0.075918	-0.202378	-0.34199	-0.507344	-0.298567	-0.386659
BI845345	Dr.82658	Hypothetical protein LOC795496	LOC795496	9.02529e-05	0.00318104	-0.132953	-0.0257066	0.0882522	-0.0263626	0.126248	0.0362885	0.230442	-0.0922803	0.138669	0.00230386	0.0368659	-0.0350016	-0.422715	-0.283071	-0.242009	-0.133554	-0.260575	-0.29032	-0.271464	-0.0884666	-0.344711	-0.369876	-0.396845	-0.561237
BI318080	Dr.82571	Transcribed locus		9.18261e-05	0.00322696	0.0855628	0.241715	0.147634	0.119392	-0.0670485	0.185958	-0.224675	-0.0115438	-0.201616	-0.175349	-0.142378	-0.154514	-0.203071	0.0204804	0.0802572	0.462881	0.496824	0.262195	0.0872059	0.304554	0.231828	0.0207173	-0.0828015	-0.0271193
BF717706	Dr.102495	Succinate-CoA ligase, GDP-forming, beta subunit	SUCLG2	9.22189e-05	0.00323409	0.578289	0.896667	0.531316	0.168674	0.284081	0.322673	0.328632	0.318706	0.123212	0.165216	0.219849	0.225818	0.232632	0.112605	0.386009	0.130633	-0.270409	0.0795477	-0.133493	0.100907	-0.214906	-0.0403419	-0.339461	-0.203546
AF143488	Dr.813	Acetyl-CoA acetyltransferase 2	ACAT2	9.39126e-05	0.0032867	2.06308	-0.616072	0.0940539	-0.516726	-0.431946	0.103467	-0.262403	-0.30371	-0.826707	-0.399184	-0.946608	-0.420557	1.08274	0.704238	0.503189	1.40314	1.69394	2.65983	1.81804	1.89461	1.8302	2.34066	2.08393	1.46859
BI710147	Dr.34631	Ribosomal protein L30	RPL30	9.44612e-05	0.00329714	-0.081162	-0.00289819	-0.00848829	-0.0795248	-0.083123	0.183565	0.10566	-0.143777	0.46397	0.116324	0.29884	0.0930047	-0.599359	-0.241396	-0.260319	-0.200415	-0.389298	-0.709302	-0.933151	-0.355441	-0.610269	-0.685663	-0.83645	-1.00274
AW019433	Data Not Found			9.45951e-05	0.00329714	-0.4872	-0.526458	-0.743836	-0.668847	-0.796604	-0.853533	-0.570756	-0.578079	-0.558946	-0.307136	-0.437229	-0.510517	0.380489	-0.190201	-0.088561	0.130282	0.208816	0.458528	-0.208245	0.312335	-0.208396	0.616931	-0.0648197	0.0262351
BI473416	Dr.76478	Transcribed locus		9.5343e-05	0.0033145	-0.194974	-0.556364	-0.554576	-0.401873	-0.390179	-0.420992	-0.47395	-0.0484385	-0.467433	-0.359149	-0.880862	-0.549003	-0.098087	0.069527	0.0389576	0.240484	0.294753	0.615861	-0.00106192	-0.218656	-0.0834582	0.104676	-0.12103	0.105471
AW421006	Dr.35358	Transcribed locus		9.58878e-05	0.00332832	-0.942161	-1.09616	-0.923414	-1.61713	-1.33279	-1.20009	-1.42419	-1.61372	-0.558059	-0.751926	-0.70069	-0.826351	0.654347	0.049087	-0.385045	-0.0916079	-0.108783	0.461685	-0.01789	-0.260919	-0.57914	0.0656232	-0.190162	-0.239015
BI702687	Data Not Found			9.70204e-05	0.00333471	-0.601284	-0.902076	-1.32386	-0.954908	-1.08959	-1.22647	-0.844998	-0.914116	-0.602003	-0.530769	-1.11031	-0.765298	0.0743196	-0.380098	-0.232331	-0.216379	0.0778849	0.0667183	-0.104296	0.22824	-0.381508	-0.0153179	-0.0844653	-0.368609
BI888150	Dr.132411	Tubulin, alpha 8 like 4	TUBA8L4	9.71475e-05	0.00333471	-0.167052	-0.784328	-0.767942	-0.839167	-0.93014	-0.45822	-0.315472	-0.869828	-0.492904	-0.145048	-0.442047	-0.141922	0.702751	0.326623	-0.00906086	0.0475877	1.03449	1.29123	1.91309	0.718545	1.21919	1.05663	0.726376	2.16584
BM026316	Dr.86210	Transcribed locus		9.6732e-05	0.00333471	-0.223343	0.148353	-0.0361026	-0.349461	-0.315368	-0.483453	-0.335337	-0.205514	-0.345421	-0.117069	-0.112802	-0.0394399	-0.183351	0.0237991	-0.270661	0.131268	-0.00532401	-0.0686913	0.236032	0.142394	0.116193	0.162621	0.0624936	0.176478
BI880061	Dr.75142	Si:ch211-197g15.1	SI:CH211-197G15.1	9.66469e-05	0.00333471	-0.12383	-0.225755	-0.350387	-0.37729	-0.48151	-0.311482	-0.329677	-0.594306	-0.436859	-0.127885	-0.434151	-0.205025	-0.0585831	-0.0271215	-0.129773	0.0385722	-0.0440231	0.0724013	0.0214982	0.0246113	-0.0568356	-0.263204	-0.23186	-0.172012
AW281815	Dr.122358	Transcribed locus		9.70131e-05	0.00333471	-0.204451	-0.0563808	-0.180379	0.369167	0.287676	-0.0741176	0.0699878	0.426549	0.209384	0.176357	-0.085825	0.0738987	0.577952	0.198008	0.00566623	0.100586	0.346446	0.159645	0.199025	0.211172	0.505226	0.884135	0.977012	1.39361
BI476800	Dr.123636	Transcribed locus		9.83277e-05	0.00336888	0.0276574	0.0399772	-0.0294382	-0.12515	0.00204354	0.0337145	0.0807187	0.127503	0.41133	0.167923	0.355862	0.324796	0.0119147	-0.196953	-0.132571	-0.116162	-0.262047	-0.309362	-0.151745	-0.0513512	-0.228552	-0.191678	-0.120622	-0.255219
BI889228	Dr.75578	Zgc:92628	ZGC:92628	9.91007e-05	0.00337856	-0.0507864	0.326965	0.450649	0.332637	0.460371	0.338394	0.326989	-0.0155227	0.058347	0.174379	0.30633	0.462009	-0.349361	-0.0646957	-0.0137233	-0.17251	-0.217892	-0.285399	-0.254997	-0.129417	-0.29724	-0.227472	-0.227168	-0.440588
AF163311	Dr.80861	Hypothetical protein LOC792192	KAL1B	9.92043e-05	0.00337856	-0.209681	0.0677981	0.0900329	0.272625	0.540318	NaN	0.574426	0.25103	0.603407	0.337205	-0.014459	-0.0150347	-0.165121	-0.431264	NaN	-0.189715	-0.393416	-0.341815	-0.416911	-0.106054	-0.174806	-0.48397	-0.276444	-0.439658
BG303594	Dr.104643	Zgc:113006	ZGC:113006	9.89521e-05	0.00337856	0.378472	0.074708	-0.12228	-0.354519	-0.435833	-0.317836	-0.425731	-0.0689338	-0.422204	-0.361255	-0.330647	-0.0015664	-0.466754	-0.472635	-0.157992	-0.185902	-0.593338	-0.706649	-0.159133	0.0674113	-0.318289	0.571692	0.680801	0.502673
BI475655	Dr.133251	Complement component 1, q subcomponent, C chain	C1QC	9.95353e-05	0.00338176	0.144736	0.104577	0.154941	-0.133425	-0.205633	0.080778	-0.0419832	-0.22185	-0.218086	-0.00260517	-0.0295322	0.0760114	-0.569179	0.0460958	-0.186239	-0.169535	-0.394826	-0.134767	0.283064	0.116688	-0.177387	0.939889	0.539036	0.722058
AI959449	Dr.76423	Si:ch211-129n15.3	SI:CH211-129N15.3	0.000100068	0.00339174	-0.311649	0.125342	-0.216856	-0.189865	0.090092	0.0102597	-0.0779124	-0.0450153	0.461882	0.266839	0.00687162	-0.0427404	-0.654906	-0.454007	-0.540831	-0.551439	-0.455861	-0.609242	-1.1056	-0.445552	-0.737662	-0.636026	-1.07639	-0.823183
AI601829	Data Not Found			0.000101433	0.00341156	-0.106562	-0.148865	-0.450097	-0.398889	-0.792727	-0.480931	-0.75661	-0.590743	-0.322125	-0.34568	-0.170934	-0.311043	-0.199129	0.0794317	0.023667	0.178726	-0.225345	-0.0657091	0.201127	0.464159	0.17059	0.189508	0.423252	0.090138
AF361478	Dr.113556	UDP-glucose dehydrogenase	UGDH	0.000100963	0.00341156	0.221857	0.568768	0.401218	-0.00348068	0.453758	0.510424	0.447135	0.468775	0.698178	0.297461	0.141156	0.357892	-0.355889	-0.170598	-0.111198	-0.0170113	0.0878516	-0.0210304	-0.488716	-0.505503	0.0134615	-0.120121	-0.591624	-0.384806
AF237948	Dr.81319	Zgc:136746	HEY2	0.000101587	0.00343121	-0.0198056	-0.00911275	0.361767	0.486575	0.733864	0.164394	0.271124	0.37696	0.478832	0.393795	0.284631	0.202385	-0.398838	-0.157056	-0.306109	-0.296863	0.0155789	0.0330285	-0.188408	-0.283389	-0.184275	-0.297765	-0.391811	NaN
BM025209	Dr.84736	Zgc:113405	ZGC:113405	0.000101763	0.00343121	0.120593	0.655327	0.284314	0.379517	0.302435	0.296103	0.148834	0.014341	0.258246	0.144354	0.195992	0.188223	-0.411417	0.10768	-0.166112	-0.17533	-0.0613259	-0.169725	-0.450534	-0.108034	-0.282335	-0.341524	-0.474683	-0.366644
AI497228	Dr.39930	Zgc:123097	UGT1AB	0.000103332	0.00345777	0.985091	1.33574	0.842276	0.731827	0.112092	0.75291	0.521374	0.738417	0.698074	0.825521	1.33239	0.821494	-0.589155	-0.182277	-0.148799	-0.0226125	-1.07401	-0.983123	-0.216897	0.41558	0.454294	0.229875	-0.485577	0.0271393
BI982951	Dr.2625	Transcribed locus		0.000103982	0.00346301	-0.0529276	-0.179356	0.904744	0.368413	0.63596	0.376048	0.628576	0.567278	0.583082	0.806112	0.7472	0.233929	0.221895	-0.256357	0.141948	-0.251542	-0.276945	-0.383127	-0.627457	-0.619657	-0.525845	-0.564133	-0.300439	-0.551991
AF219989	Dr.115973	Similar to Aryl hydrocarbon receptor nuclear translocator 2 (ARNT protein 2) (zfARNT2)	ARNT2	0.000104496	0.00346301	-0.162368	-0.339914	-0.391843	-0.0946165	-0.444773	-0.310554	-0.444186	-0.360006	-0.227268	-0.234715	-0.103178	-0.169205	0.384556	0.505093	0.259988	0.571232	0.807878	0.270129	-0.118558	0.483237	0.591734	0.173773	0.722076	0.558911
BG727421	Data Not Found			0.000103508	0.00346301	-0.572576	-0.436975	-0.62015	-0.888952	-0.845638	-0.618239	-0.500706	-0.605042	-0.41754	-0.43279	-0.363218	-0.548719	0.142282	-0.244837	-0.0281848	0.0673529	0.330921	-0.0523641	-0.231509	0.115069	-0.183158	-0.0105201	-0.153834	-0.520524
BG884551	Dr.67618	Ubiquitin specific protease 25	USP25	0.000103503	0.00346301	-0.00425212	-0.151267	-0.165362	0.160162	0.305328	0.177899	-0.274205	-0.10108	-0.0626912	-0.101031	-0.195092	-0.0614252	-0.254111	-0.176366	-0.0376342	-0.101349	-0.121324	-0.201057	-0.15802	-0.234788	-0.311442	-0.232796	-0.281533	-0.340138
BI890620	Dr.104832	Zgc:112182	ZGC:112182	0.000105528	0.00351535	-0.138578	0.108764	0.149757	0.341273	0.411523	0.0564856	0.159154	0.116668	0.0579235	0.164161	0.0950579	0.000187778	-0.270457	-0.0639856	-0.124142	-0.13953	-0.0381902	-0.193057	-0.316281	-0.212333	-0.217954	-0.24506	-0.246922	-0.289501
BI982918	Data Not Found			0.000105801	0.00351535	-0.0669814	0.159862	0.282291	0.279145	0.16014	0.0993078	0.260755	0.359818	0.276623	-0.0017225	0.205067	0.073424	-0.183554	-0.277486	-0.116696	-0.0351835	-0.262978	-0.258373	-0.155987	0.0123712	-0.113029	-0.101177	-0.125847	-0.129455
AW175431	Dr.52260	Kelch-like ECH-associated protein 1a	KEAP1A	0.000108301	0.00352471	-0.118056	0.175965	-0.532244	-0.0431583	0.167865	-0.320346	-0.630558	-0.291552	0.0375914	-0.273632	-0.308433	-0.353062	0.950377	0.865764	0.0991318	0.615205	0.742904	0.972724	0.354976	0.553079	0.611357	0.800883	0.734232	0.660143
BG985505	Dr.31482	Transcribed locus		0.000107514	0.00352471	0.692217	0.814611	0.147365	0.443109	0.1567	0.280149	0.145587	0.0765801	0.173272	0.180508	0.206057	-0.0744778	0.0120783	0.246368	NaN	-0.253833	-0.37515	-0.79328	-0.376572	-0.313683	-0.456414	-0.607406	-0.396773	-0.230281
AW133629	Dr.122215	Transcribed locus, strongly similar to NP_956098.1 contactin 5 [Danio rerio]		0.000108394	0.00352471	-0.0357231	-0.274126	0.385847	0.193684	0.76746	0.473597	0.761153	0.162987	0.9551	0.701395	1.06933	0.533621	NaN	-0.083985	-0.143892	0.0356176	NaN	-0.372545	-0.561378	-0.439527	-0.547676	-0.684415	-0.468438	-0.971596
BI888698	Dr.29297	Wu:fc75f05	WU:FC75F05	0.000108392	0.00352471	-0.0145882	-0.111016	-0.243741	0.00795963	0.173435	-0.0758787	0.176586	-0.0554479	0.115868	0.123708	0.037705	0.0115866	0.238944	0.114021	0.0186538	-0.270883	-0.262617	-0.26567	-0.262056	-0.106877	-0.410966	-0.365614	-0.281035	-0.413745
AW019117	Dr.79927	Transcribed locus		0.00010809	0.00352471	0.0557926	-0.163826	0.150981	0.00721334	-0.402816	-0.349372	-0.339865	-0.427135	-0.144643	-0.0636183	-0.18156	-0.00556178	0.21219	0.126257	0.354084	0.543755	0.177255	0.537829	0.49863	1.17858	0.352049	0.63657	0.69552	0.52646
BI671305	Dr.107659	Abl-interactor 1	ABI1	0.000107833	0.00352471	-0.341951	-0.270106	-0.240572	-0.00755766	-0.211209	-0.141582	-0.139618	-0.157334	-0.110287	-0.322029	-0.0543266	-0.301677	0.276448	0.46199	0.169944	0.218094	0.867496	1.30938	0.289483	0.422436	0.0467631	0.527301	0.646404	0.532602
BI884149	Dr.83994	Transcribed locus		0.000107866	0.00352471	-0.530229	-0.306364	-0.716625	-0.574825	-0.832923	-0.708584	-0.521145	-0.482632	-0.470884	-0.30179	-0.121007	-0.379753	-0.10482	0.104165	0.140881	0.614248	0.278964	0.00755147	0.817177	1.13597	0.764165	1.32494	1.53062	-0.100724
AI793571	Data Not Found			0.000106916	0.00352471	-0.421233	-0.269851	-0.0552364	-0.653128	-1.02105	NaN	-0.764613	-0.610129	-1.13723	NaN	-0.310574	-0.0802168	-0.326184	-0.0217614	-0.28541	0.0126345	-0.267953	0.0586222	0.64567	0.15102	0.122451	0.0992459	0.434781	0.291069
BG727108	Data Not Found			0.000109382	0.00355029	-0.547163	-0.341544	-0.865359	-0.877899	-0.838799	-1.15755	-0.803797	-0.819404	-0.199898	-0.406333	-0.664557	-0.523612	0.340745	-0.0813934	-0.154208	0.00574833	0.128283	-0.0173657	-0.198508	-0.0388251	-0.0818262	0.0976951	-0.0905246	-0.194767
BM026508	Dr.86231	Transcribed locus		0.000110259	0.00355465	-0.205531	-0.332041	0.305927	0.45332	0.439636	0.28909	0.588439	0.484884	0.501597	0.472788	0.716316	0.590323	-0.537509	0.00558099	-0.0970684	-0.244556	-0.100038	0.0381654	-0.275476	0.0765697	-0.16598	-0.0486723	-0.200121	-0.157518
BI846206	Data Not Found			0.000109503	0.00355465	-0.359841	-0.277699	-0.752869	-0.560729	-0.689415	-0.815987	-0.649242	-0.614579	-0.147783	-0.120942	-0.116486	-0.207828	-0.138743	-0.0726108	0.222275	0.255632	0.0591414	0.260175	-0.0486156	0.182282	-0.0234864	-0.0398057	-0.00178485	-0.16161
BI842166	Data Not Found			0.000109666	0.00355465	-0.988118	-0.67017	-0.776031	-0.932304	-0.977068	-0.876138	-0.653322	-0.624664	-0.255046	-0.531062	-0.33743	-0.508344	-0.244541	-0.532362	-0.0561713	-0.189147	-0.240799	-0.325607	-0.367784	-0.290392	-0.50695	-0.197898	-0.0465906	-0.306542
AI544570	Dr.137048	Transcribed locus		0.000110414	0.00355465	-0.119857	-0.198948	-0.253768	-0.135642	-0.199288	-0.183666	-0.225433	-0.118332	0.0173583	-0.053218	-0.287304	-0.208125	0.351793	0.191194	0.116264	0.212559	0.508178	0.444536	-0.232458	0.0974292	0.0586043	0.127064	-0.0113678	-0.0196947
AW078116	Dr.31536	RNA terminal phosphate cyclase-like 1	RCL1	0.000110976	0.00357289	0.0439623	0.180708	0.106343	0.163177	0.190753	0.154773	0.237497	0.134018	0.304621	0.13077	0.338833	0.229238	-0.087036	0.0762456	NaN	-0.0310437	-0.0836182	-0.02068	-0.0370248	-0.0344445	-0.0503015	-0.00879586	-0.0193793	-0.0805376
AW343976	Dr.20533	Leucine rich repeat (in FLII) interacting protein 1a	LRRFIP1A	0.000110949	0.00357289	-0.0120178	0.0197806	-0.0518129	0.391367	0.195194	0.304141	0.148178	0.385807	0.269466	0.164946	0.0734567	0.330155	-0.0849757	-0.0902077	-0.223529	-0.213591	-0.0438157	-0.314543	-0.172184	0.0461011	0.0936963	-0.117032	-0.108195	-0.042223
U08870	Data Not Found			0.000113418	0.00363015	0.327472	0.0469703	0.186953	0.361944	0.4017	0.438533	0.379728	0.563024	0.235439	0.33054	0.278423	0.334599	0.211956	0.0930907	0.181927	0.13378	0.0318406	-0.0132824	0.309565	0.166544	0.334622	0.782082	0.970008	0.525148
AI477285	Dr.119762	Hypothetical protein LOC100000894	ATP2A2B	0.000115346	0.00367284	-0.251062	-0.805944	0.0618335	-0.472249	-0.307195	-0.282961	-0.359337	-0.248066	-0.544239	-0.395237	-0.359649	-0.531526	0.495797	0.116793	0.123245	0.320822	0.663962	0.987841	0.212956	0.424089	0.195938	0.328387	0.25976	0.0553189
BG985833	Dr.12379	Interleukin 17 receptor D	IL17RD	0.000114625	0.00367284	0.0455816	0.506014	0.319108	0.10118	-0.148646	0.209127	-0.145362	-0.0497939	0.0730978	-0.137267	0.0315232	0.0269355	-0.413133	-0.28607	-0.279598	-0.0913706	-0.315958	-0.52791	-0.402161	-0.18681	-0.571906	-0.571308	-0.532457	-0.616962
AI959487	Dr.13438	Im:7145298	IM:7145298	0.000115332	0.00367284	0.0258073	0.0957494	0.0655719	0.18696	0.328464	0.391251	0.596613	0.310198	0.434464	0.184943	-0.00725081	0.0656789	0.270465	0.0761833	-0.0861308	-0.10467	-0.159179	-0.202075	0.018526	0.166859	-0.0187701	-0.301383	-0.0591968	-0.068128
BM095976	Dr.17331	Zgc:174863	ZGC:174863	0.00011618	0.00369042	-0.303595	-0.354838	-0.174709	-0.145693	-0.272723	-0.543933	-0.32231	-0.185856	0.152302	0.199554	-0.225353	0.195457	0.358266	-0.331596	-0.388306	0.0608466	0.670011	1.05255	0.800374	0.931145	0.665689	0.842489	1.02491	0.804823
BI885257	Dr.75445	Phf3 protein	PHF3	0.000116047	0.00369042	0.215661	-0.20324	0.43243	0.359756	0.633585	0.534047	0.252621	0.474622	0.652114	-0.122674	0.344715	0.790483	0.0527319	0.0313243	-0.109804	-0.171276	-0.171548	-0.233142	-0.615822	-0.479791	-0.428511	-0.620197	-0.449318	-0.36419
BI878206	Dr.116700	Similar to Hypoxia up-regulated 1	LOC100003577	0.000116817	0.00370786	0.205964	-0.348186	0.473218	-0.0706891	0.529567	0.306512	-0.0933318	0.127498	0.206934	0.105465	-0.252733	-0.157308	1.65165	1.06653	NaN	0.949966	2.39249	2.91368	1.75982	0.701986	1.26332	2.26608	1.65989	2.33993
BG728516	Dr.39666	Transcribed locus		0.000116889	0.00370786	-0.755958	-0.743402	-1.18768	-0.738617	-0.355424	-0.43986	-1.34747	-0.752569	-0.341619	-0.894884	-1.0958	-1.11458	0.127073	-0.0640443	-0.573422	0.270588	0.571412	0.139441	-0.294151	0.0595045	-0.185091	-0.0188803	-0.0832174	0.148767
AW202603	Dr.77005	Tyrosine 3-monooxygenase/tryptophan 5-monooxygenase activation protein, beta polypeptide 1	YWHAB1	0.000119899	0.00379561	0.29582	-0.204616	0.0509087	-0.183926	-0.368355	0.0243883	-0.248612	-0.202896	-1.66414	-1.21993	-1.59408	-1.32176	0.224387	0.0171962	0.0648039	-0.0800713	0.0992496	0.477221	0.370119	0.316505	0.365678	0.6327	0.306137	0.352905
AI721414	Dr.78709	Suppressor of zeste 12 homolog (Drosophila)	SUZ12	0.000121284	0.00380524	-0.0613446	0.0664726	-0.154995	-0.357098	-0.16373	-0.0351075	-0.125007	-0.375283	0.0693584	-0.0618717	0.0681418	-0.04402	-0.740041	-0.474313	-0.462723	-0.216804	-0.632688	-0.750105	-0.822083	-0.322316	-0.600642	-0.859818	-0.882652	-1.04472
BI704394	Dr.80637	Integrin, alpha 5 (fibronectin receptor, alpha polypeptide)	ITGA5	0.000121124	0.00380524	-0.1641	0.0624562	-0.1758	-0.400743	-0.244082	-0.0648164	-0.255502	-0.435192	-0.1977	-0.292292	-0.183634	-0.171119	-0.660758	-0.517516	-0.461525	-0.446314	-0.496757	-0.735988	-0.739926	-0.298558	-0.601604	-0.768082	-0.876785	-0.867016
BI867505	Dr.21117	Apolipoprotein M	APOM	0.000120555	0.00380524	0.674851	0.888631	0.436932	0.459178	-0.0731843	-0.14104	0.272956	0.49969	0.33694	0.406649	0.252583	0.586167	1.01114	0.674811	0.786791	0.553205	0.764693	0.696322	0.566983	1.15329	1.84578	1.91711	1.47098	1.95736
BI878442	Dr.113590	Similar to Fibrinogen, gamma polypeptide	LOC100004501	0.000122116	0.00382935	0.423	0.680455	-0.242018	0.427403	0.662261	0.185543	0.227463	0.314505	0.631652	0.638338	0.0407291	0.332588	2.48293	1.72419	1.01743	1.22172	2.07068	2.076	1.12339	1.41598	1.58865	2.05508	1.51392	1.86916
BI865668	Data Not Found			0.000122882	0.00384603	-0.454711	-0.965526	-1.30072	-1.32838	-0.98749	-1.60608	-1.45497	-1.15784	-1.27103	-0.830182	-1.3215	-1.19146	1.03068	-0.485692	-0.301669	-0.196748	0.803124	0.820257	0.261026	0.18482	-0.0280769	0.532577	0.2011	-0.0222613
AW117105	Dr.118087	Similar to Coiled-coil-helix-coiled-coil-helix domain containing 2-like	LOC798525	0.000122852	0.00384603	-0.0912414	-0.393504	-0.203928	-0.182166	0.10977	0.0025434	0.0033951	-0.231103	0.121979	0.0842288	0.251386	-0.0135308	0.291216	0.224899	0.0577063	0.343954	0.506758	0.708969	0.397623	0.434097	0.566112	0.58726	0.448947	0.206587
BE017604	Dr.31777	ATP synthase, H+ transporting, mitochondrial F1 complex, O subunit	ATP5O	0.000125108	0.00390114	0.701597	0.885372	0.380957	0.367428	0.322974	0.617931	0.328405	0.131466	0.565044	0.280431	0.353402	0.489226	-0.241136	-0.0649989	-0.0953878	-0.271984	-0.0305122	-0.228382	0.149079	0.098851	0.254131	-0.0190462	-0.0776029	0.274095
BI708065	Dr.2621	Ancient ubiquitous protein 1	AUP1	0.000129158	0.00400315	0.0745197	0.127351	-0.191608	-0.180378	-0.304485	0.0555512	-0.222542	-0.323094	-0.19971	-0.18302	-0.035392	-0.212984	0.263988	0.3877	0.10066	0.328106	0.26882	0.261375	0.206679	0.251901	0.113097	0.079464	0.0646194	0.134785
BG306038	Dr.108858	Zgc:114044	ZGC:114044	0.000129266	0.00400315	0.384774	-0.283875	-0.332533	-0.42724	-0.582372	-0.210496	-0.378435	-0.549508	NaN	-0.495425	-0.251189	-0.542957	0.394021	-0.00879754	-0.212559	0.598884	1.73262	1.51977	1.23775	1.4134	0.957569	1.72844	0.293725	0.856868
BI891855	Dr.123099	Transcribed locus		0.000129358	0.00400315	-0.000153972	-0.17915	-0.489157	-0.318538	-0.504037	-0.457628	-0.143339	-0.288134	-0.0686872	0.0607157	-0.103815	-0.258137	0.273309	0.119878	0.184641	0.168653	0.424523	0.602788	0.167241	0.402392	0.125231	0.97839	0.36871	0.385145
BM187492	Data Not Found			0.000129526	0.00402657	-0.356539	-0.258244	-0.624332	-0.71086	-0.677647	-0.523664	-0.456431	-0.416527	-0.0579836	-0.136588	-0.112803	-0.309311	0.33955	0.0690995	0.17205	1.13254	0.558355	0.0247073	1.11442	1.42692	1.88148	2.83129	2.88459	0.497802
AI942838	Dr.32886	Transcribed locus, strongly similar to XP_001333099.1 PREDICTED: similar to vacuolar protein sorting 26 [Danio rerio]		0.000131093	0.00404229	0.0428475	-0.233312	0.022689	-0.0335936	-0.449756	-0.106736	-0.362046	-0.370309	-0.18868	-0.11385	0.0860046	-0.219808	-0.179499	0.105806	0.0623665	0.11777	-0.108061	0.098642	0.509858	0.286165	0.360999	0.361778	0.502351	0.344535
BI983061	Dr.77106	Hypothetical protein LOC791876	RTN1A	0.000130829	0.00404229	-0.68619	-1.63651	-0.0493321	0.236293	0.536701	0.832961	0.110584	0.351406	-0.153678	-0.335752	-0.384217	0.391851	-1.25602	-1.32064	-0.602889	-1.92412	-2.89348	-2.33058	-2.24508	-2.0605	-1.24369	-3.84685	-1.14832	-2.59244
BI846635	Dr.133437	Transcribed locus		0.000132096	0.0040655	-0.404392	-0.174753	-0.356079	-1.16611	-0.927172	-0.682456	-0.637872	-0.6331	-0.496204	-0.387982	-0.44251	-0.624202	-0.356079	-0.294527	-0.0944287	0.130013	0.0590147	-0.0598099	-0.429502	0.256536	-0.0453202	0.0532371	-0.02526	-0.262012
AF057040	Dr.35143	Bactin1	BACTIN1	0.000134597	0.00415011	-0.0204756	NaN	-0.537982	-0.700795	-0.776593	-0.468383	0.145993	-0.525868	-0.393435	0.0702117	-0.101492	-0.215834	0.78461	0.359418	0.375958	0.348447	1.3558	1.77066	2.0108	0.565801	1.21833	1.6056	1.34717	2.6354
AI722423	Dr.77027	Kinetochore associated 2-like	KNTC2L	0.000135805	0.00416525	-0.100587	-0.0858725	0.239491	0.460034	0.167961	0.144247	0.412162	0.584195	0.0267902	0.060207	0.171794	-0.00720663	-0.156267	-0.19883	-0.250198	-0.179958	-0.166651	-0.50293	-0.356641	-0.383731	-0.429606	-0.518267	-0.242337	-0.500332
AW133903	Dr.77932	Si:ch211-173p18.3	SI:CH211-173P18.3	0.000136239	0.00416525	-0.247994	-0.434472	-0.254085	-0.669383	-0.784454	-0.567111	-0.40571	-0.267764	-0.50386	-0.426813	-0.629941	-0.316487	-0.233273	-0.216516	-0.291791	-0.116427	-0.391837	-0.269957	-0.08479	-0.0373037	-0.123125	-0.151686	-0.156637	-0.239503
BG306462	Dr.54162	Similar to transmembrane protein 132B	LOC793262	0.000136506	0.00418807	-0.192366	0.409171	-0.263583	0.0580638	0.14929	-0.0695477	-0.177989	-0.0327551	0.0423992	0.0812326	-0.0116334	0.115263	0.955082	1.25877	0.476371	0.500342	1.04887	1.02143	0.436564	0.613786	0.502808	1.08026	0.66726	0.727105
BI878087	Dr.133232	Transcribed locus		0.000138454	0.0041952	0.0155881	0.00206903	-0.219378	-0.202424	0.07892	0.182885	0.108453	0.118596	0.133706	-0.0126089	0.0510541	0.0891342	-0.241847	-0.259593	-0.00634849	-0.387289	-0.390358	-0.471536	-0.20055	-0.269249	-0.265986	-0.228838	-0.274148	-0.401733
AW420700	Data Not Found			0.00013807	0.0041952	-0.0214366	-0.0813544	-0.152443	0.0544358	0.218548	0.0989884	0.0028158	-0.0857435	0.179999	0.159811	0.043311	0.258537	-0.0474639	0.0748936	0.0823771	-0.214909	-0.237667	-0.0724673	-0.364089	-0.447331	-0.220789	-0.279113	-0.0795838	-0.212824
AW423094	Dr.81681	Zgc:55557	ZGC:55557	0.000138245	0.0041952	0.0237662	0.134902	0.231783	0.35763	0.291431	0.279692	0.346278	0.133025	0.158528	0.0367389	-0.0170044	0.0453922	-0.0353755	-0.0200795	NaN	-0.0675799	-0.0693419	-0.0355751	0.0102346	-0.385182	-0.136208	-0.243129	NaN	-0.408943
AI965260	Dr.79837	Protein tyrosine phosphatase, mitochondrial 1	PTPMT1	0.000139479	0.00421779	0.256061	0.0407028	0.176324	-0.264989	0.0107969	0.0301775	0.107542	-0.302147	-0.496108	-0.174176	-0.156673	-0.115146	-0.141312	0.152731	0.298905	0.244332	0.0307697	0.55211	0.743018	0.633373	0.553353	0.457339	0.648902	0.65635
BM101652	Dr.86101	Hypothetical protein LOC553488	LOC553488	0.000140073	0.0042403	0.229987	0.235013	0.390971	0.304983	0.41273	0.418184	0.447377	0.338507	0.550338	0.260857	0.24317	0.254407	-0.124222	0.0532214	-0.00299703	-0.0408464	0.185314	0.0864641	-0.268566	-0.0330876	0.0894406	0.113535	-0.248611	-0.0413132
AI641092	Dr.81428	Transcribed locus		0.000140959	0.00426272	0.569512	0.84041	0.66436	0.365386	0.315078	0.391139	0.416293	0.12714	0.277637	0.195122	0.246186	-0.00819121	0.139074	0.272109	0.0443436	0.192099	-0.0691537	0.0450971	0.498282	0.427824	0.375186	0.237764	0.0341577	0.273573
BI887326	Dr.75909	Bromodomain containing 3	BRD3	0.000142918	0.00431524	-0.0627694	-0.00905404	-0.0404571	-0.246749	-0.559852	-0.575386	-0.196165	-0.477728	-0.477415	-0.252491	-0.109264	0.123382	-0.1911	-0.0306085	0.149881	0.255553	-0.217841	-0.138319	0.239247	0.453131	0.214407	0.238398	0.547767	0.452986
AW174581	Dr.67078	Wu:fb78c02	WU:FB78C02	0.000148132	0.00445792	-0.0149351	0.00811571	0.00411307	0.00844175	0.232278	0.137532	0.141057	0.0948057	0.183214	0.0227079	0.18986	0.0733996	-0.163669	-0.162912	-0.0987179	-0.0891924	-0.070834	-0.100747	-0.172201	-0.0608044	-0.0453418	-0.228359	-0.0962217	NaN
AW342687	Dr.105078	Cytochrome P450, family 1, subfamily A	CYP1A	0.000149249	0.00447982	0.503384	0.692488	-0.381436	0.393406	0.583391	0.477207	0.186495	0.207351	0.608463	0.32377	0.498402	0.149525	-0.949747	-0.855241	-0.767887	-0.612585	-0.882605	-1.81925	-1.32333	-0.481626	-0.514513	-0.764622	-0.803349	-0.309959
BI703341	Data Not Found			0.000149629	0.00449343	-0.565139	-0.440965	-0.421198	-0.700779	-0.624412	-0.601041	-0.439762	-0.402624	-0.423059	-0.260259	-0.282218	-0.242839	-0.0179482	-0.14793	0.118412	0.135301	-0.14984	0.0652751	-0.143546	0.358385	-0.160362	0.182659	0.277441	-0.206914
BG891956	Dr.133671	Similar to baculoviral IAP repeat-containing 6	LOC796547	0.000150287	0.00449343	-0.0963057	-0.325255	-0.131579	-0.329761	-0.376482	-0.393939	-0.140356	-0.135075	-0.225179	-0.231913	-0.172116	-0.163598	-0.0246799	0.0367206	0.0438359	0.162022	0.303575	0.425329	0.0101576	0.164142	0.0450882	0.332157	0.210058	-0.193565
BF717532	Dr.132313	Similar to LOC495244 protein	LOC799513	0.000151219	0.00449876	0.811543	0.579716	0.906935	0.492577	0.528114	0.539494	0.542818	NaN	0.462089	0.2834	0.126987	0.0697218	0.534508	0.485917	NaN	0.344929	1.11249	1.72799	2.13713	1.49003	1.75381	1.96738	1.6121	1.46581
BI888512	Dr.14855	RAB35, member RAS oncogene family	RAB35	0.000151001	0.00449876	-0.185211	-0.378862	-0.162327	-0.374147	-0.170273	-0.231456	0.154718	-0.0193528	-0.128501	-0.232809	-0.0409289	-0.0974201	-0.15496	0.249714	0.018699	0.23582	0.0642757	0.158623	0.505602	0.349625	0.233618	0.210282	0.334702	0.612058
AF197880	Dr.144128	Zgc:109868	ZGC:109868	0.000150916	0.00449876	-0.064919	0.119507	-0.111279	-0.162546	-0.309584	-0.222009	-0.0552784	0.152785	0.0965452	0.336978	0.203429	0.31307	0.216675	-0.107784	-0.116386	-0.329805	-0.703955	-0.609862	-0.499006	-0.252923	-0.184889	-0.383868	-0.160702	-0.65936
BI983434	Dr.81626	Fatty acid amide hydrolase 2b	FAAH2B	0.000152867	0.00454186	-0.232103	-0.263903	-0.154686	-0.0464311	0.0261546	-0.0408743	-0.0023861	-0.281193	-0.0134947	-0.0354044	0.0824554	-0.0318573	0.124914	-0.254029	-0.265104	-0.208307	-0.482293	-0.573589	-0.370898	-0.565124	-0.605727	-0.712743	-0.482715	-0.805701
BI886811	Data Not Found			0.000152713	0.00454186	-0.994291	-0.868038	-0.922312	-1.07115	-1.2366	-1.12337	-1.55784	-1.11752	-1.05531	-1.40711	-1.33529	-1.42796	0.638612	0.129241	-1.02712	0.0736259	0.317352	0.758974	0.275019	0.244564	-0.484293	-0.0179725	0.199452	NaN
BI886200	Dr.75954	SUMO1 activating enzyme subunit 1	SAE1	0.000153601	0.00455507	-0.218288	-0.399615	NaN	-0.417414	-0.357037	-0.242026	-0.1481	-0.335218	-0.360833	-0.129007	-0.235265	-0.00662223	0.0258714	-0.00922424	0.0795513	0.141597	-0.208239	NaN	0.441503	0.317992	0.158065	0.0385704	0.105733	0.203062
NC_002333	Data Not Found			0.000154403	0.00455507	-2.96262	-0.916203	-1.77584	-2.06754	-2.14414	-2.02345	-0.49749	-0.188547	-0.886556	-1.49387	-1.35292	-1.16502	-0.486392	-0.484982	-0.710418	-0.380668	-0.295	-0.888984	-0.233787	-0.823832	-1.09833	0.0929144	0.137142	0.110464
BG985589	Dr.12381	Transcribed locus		0.000155389	0.0045764	-0.126021	-0.087286	-0.0766998	-0.182538	-0.237493	0.0572266	-0.117678	NaN	-0.186793	-0.0978231	-0.0326813	-0.126187	0.666475	NaN	NaN	0.109763	0.142662	0.121022	-0.0120102	-0.142175	-0.102137	-0.299017	-0.0112563	-0.312877
BI877663	Dr.132724	ATPase, Ca++ transporting, cardiac muscle, fast twitch 1 like	ATP2A1L	0.000155965	0.00459766	-0.166373	-0.1255	-0.0862658	0.354205	0.250452	0.08401	0.188069	0.295307	0.15015	0.249234	0.127784	0.0123798	-0.243359	-0.152979	0.0389586	0.093791	-0.335784	-0.361146	-0.45458	-0.241593	-0.290817	-0.434943	-0.266639	-0.572106
AA606011	Dr.29852	Matrix metalloproteinase 14 (membrane-inserted) alpha	MMP14A	0.000158887	0.00467768	-0.163215	-0.123952	-0.204669	0.0742752	0.0622509	-0.0464248	-0.104391	-0.20312	-0.105103	-0.167721	-0.104166	-0.290296	0.140075	-0.0389373	NaN	0.0135442	0.12621	-0.0258478	-0.283334	-0.182276	-0.279801	-0.311101	-0.232381	-0.243709
AW232140	Dr.80796	Hypothetical LOC564737	LOC564737	0.000160174	0.00469029	-0.29284	-0.362764	-0.141436	-0.401289	-0.768329	-0.393718	-0.632867	-0.478005	-0.465858	-0.29218	-0.407993	-0.311141	-0.2662	-0.196981	0.045768	0.21239	0.0377225	0.00190037	-0.122977	0.215186	0.119508	0.21659	0.0879202	-0.143116
BE201728	Dr.47557	Wu:fa18f11	WU:FA18F11	0.000160067	0.00469029	-0.0557524	-0.126714	-0.228919	-0.146535	-0.144013	-0.175613	-0.211546	-0.067307	-0.10077	-0.0124438	0.109321	0.0482624	-0.268874	-0.456791	-0.241606	-0.233438	-0.405463	-0.293803	-0.436716	-0.252105	-0.257206	-0.315982	-0.342745	-0.328071
BI877529	Dr.46539	Hypothetical protein LOC791675	ZGC:112356	0.00016061	0.00471119	-0.365219	-0.522554	0.128636	0.253639	0.395196	0.191358	0.134632	0.24653	0.164663	0.170002	0.0267433	0.134095	0.300593	0.0728331	-0.147103	1.89066	2.57616	0.377214	0.615807	3.43424	5.77981	4.62012	4.4317	4.20958
BI888729	Data Not Found			0.000162174	0.00473201	-0.303676	-0.201062	-0.0629469	-0.691547	-0.599757	-0.542071	-0.232767	-0.411157	-0.869511	-0.120488	-0.18916	-0.15343	0.150144	0.332445	0.17066	0.108965	-0.0948102	0.540261	0.380774	0.151582	-0.130444	0.431505	0.757106	0.234685
AW567044	Dr.122492	Transcribed locus		0.00016311	0.00475277	0.0262089	0.0590275	0.16163	0.239939	0.229868	0.180363	0.0479004	0.244549	0.144408	0.103876	0.0679378	0.107507	0.115677	-0.148017	0.248906	-0.0107676	-0.171446	-0.341492	-0.176383	-0.0558124	-0.225495	-0.290119	-0.377083	-0.294072
AF025305	Dr.143580	Bactin2	BACTIN2	0.000165023	0.00478558	-0.032551	0.475457	0.00877409	-0.00202361	-0.956676	-0.399819	-0.173503	-0.244102	0.0579449	0.176697	-0.35913	0.31892	1.02413	0.677848	0.216742	0.42875	1.13557	1.79043	1.9066	1.10194	0.846618	1.48616	1.38334	1.93818
AW454816	Dr.53564	Ventricular myosin heavy chain	ZGC:152732	0.000164945	0.00478558	-0.00476154	0.160148	0.306014	0.57752	0.604606	0.323963	0.587518	0.525161	0.732807	0.54073	0.852579	0.379829	0.0705637	0.0306216	0.0672796	-0.0547627	0.0997199	0.164266	0.038226	-0.187144	0.0932592	0.266634	-0.0695009	0.198715
U29941	Dr.350	Retinoid x receptor, beta b	RXRBB	0.000164756	0.00478558	0.251232	0.558399	0.403281	0.345165	0.4852	0.363908	0.366137	0.290977	0.485845	0.321223	0.199506	0.218819	-0.356637	-0.180222	-0.0159081	-0.106083	0.286719	0.0950307	-0.322496	-0.50744	-0.0526843	0.160132	-0.240552	-0.22214
BI884740	Data Not Found			0.000167069	0.00481805	-0.349424	-0.56121	-1.52267	-0.760472	-0.975876	-0.670694	-1.02719	-1.02145	-0.834021	-0.479166	-0.987749	-0.876927	NaN	-0.1657	0.00181071	0.383086	0.421254	0.132202	-0.0635782	0.314869	-0.161272	0.104514	0.266516	-0.0539313
BM082666	Dr.76905	Zgc:92744	ZGC:92744	0.000166811	0.00481805	-0.784513	-1.59601	-0.413588	-0.0617577	-0.0657966	0.821866	0.0344597	0.284348	-0.438438	-0.343522	-0.589251	-0.0468894	-1.73828	-0.72149	-0.671294	-1.08881	-1.86303	-1.66582	-1.67455	-1.2027	-1.12799	-1.70492	-1.87991	-1.83258
AW116961	Data Not Found			0.000166718	0.00481805	-0.066622	-0.233691	-0.130041	-0.0259979	0.0212764	-0.109117	-0.0229309	0.0431964	0.0748757	0.00742247	-0.0404243	0.0261875	-0.0796521	-0.192366	-0.166528	-0.198167	-0.359065	-0.276887	-0.67744	-0.246463	-0.190872	-0.652353	-0.412588	-0.72383
AI721396	Dr.78700	Zgc:136815	ZGC:136815	0.000167569	0.0048384	-0.236872	-0.579259	-1.07817	-1.02503	-0.789684	-0.474255	-0.635905	-0.761057	-0.764262	-0.489136	-0.508439	-0.367529	0.26299	0.105325	0.0344512	0.060382	-0.174626	0.643618	-0.142309	0.913089	0.161681	0.518015	0.668354	0.567329
BI983614	Dr.75722	Zgc:77421	ZGC:77421	0.000168602	0.00484172	-0.19063	0.281504	0.0678692	-0.372867	-0.180228	0.091364	0.0539746	-0.0428153	0.0894275	-0.00954419	0.199092	0.162765	-0.223315	-0.184315	-0.180675	-0.300736	-0.331572	-0.518989	-0.579179	-0.186834	-0.403954	-0.592558	-0.613379	-0.662746
AF047414	Dr.21006	Similar to complement component C3-1	C3B	0.000168592	0.00484172	1.14425	2.13744	0.0972964	0.116076	-0.584639	-0.500236	0.0185384	-0.301084	0.304794	0.844729	0.0594454	-0.216424	1.19194	1.4158	1.08619	1.30795	0.755536	0.949625	0.83206	1.40717	1.46314	1.9658	2.2965	2.70396
BG308524	Dr.115947	Similar to MTG16a	LOC563252	0.000168702	0.00484172	-0.144118	-0.0145185	0.420557	0.691791	0.63432	0.426555	0.626158	0.941642	0.13228	-0.146441	0.152731	0.056316	0.177203	-0.0246162	-0.0804063	-0.0131973	-0.111553	-0.334044	-0.331569	-0.176949	-0.375517	-0.526814	-0.340583	-0.390907
BM026555	Dr.123751	Transcribed locus		0.000170523	0.00489048	-0.474237	-0.367291	-0.157354	-0.687836	-0.663049	-0.61859	-0.549117	-0.627628	-0.60803	-0.518023	-0.491663	-0.574189	-0.243247	-0.14948	-0.232861	0.310943	-0.23396	0.126425	-0.22981	0.198634	-0.0992722	0.0455852	0.0505639	-0.323319
AA658804	Dr.1142	Dolichyl-diphosphooligosaccharide-protein glycosyltransferase	DDOST	0.000171697	0.00491053	0.639654	0.0382715	0.044067	-0.364031	-0.180977	-0.00595354	-0.375848	-0.187505	-0.515039	-0.385307	-0.61766	-0.593345	0.651974	0.518816	0.609178	0.0504372	0.802084	1.11056	0.999962	0.270562	0.501581	0.589699	0.664501	1.13548
BE201971	Data Not Found			0.000172511	0.0049305	-0.182292	-0.214524	-0.642225	-0.537345	-0.453591	-0.520464	-0.311889	-0.221991	-0.0254381	-0.15831	-0.315892	0.00835017	0.296989	-0.0134213	0.0361938	0.140681	0.470592	0.44604	-0.0220343	0.44354	0.0795435	0.409939	0.212679	0.165089
BM185302	Dr.1368	Zgc:123327	ZGC:123327	0.000175241	0.00496166	0.0743945	-0.0363567	0.0959373	0.216685	0.205054	0.271342	0.392448	0.0891258	0.442442	0.154203	0.172466	0.311359	-0.347915	-0.187881	-0.264026	-0.232003	-0.228774	-0.485594	-0.659991	-0.11856	-0.0824349	-0.197407	-0.62245	-0.40255
BI840124	Dr.80057	Zgc:153984	ZGC:153984	0.000175301	0.00496166	0.30257	0.361345	0.914925	0.711067	1.13998	1.00529	0.560403	0.801824	0.232248	0.597557	0.0899979	0.521349	-0.0127333	0.164494	0.0872607	0.0293424	0.258218	0.0166871	-0.108581	0.0190924	0.1542	-0.349995	-0.146859	-0.136746
BI879943	Dr.132686	Bone morphogenetic protein 1a	BMP1A	0.000174577	0.00496166	0.20937	0.357638	0.105556	0.114769	0.185392	-0.160759	-0.205104	0.0794014	0.145489	-0.177183	-0.351261	-0.199388	0.662177	0.670085	0.302954	0.327147	0.277849	0.443207	-0.053395	0.128205	0.167104	0.418023	0.444379	0.246842
BG303491	Dr.11486	ER degradation enhancer, mannosidase alpha-like 1	EDEM1	0.00017566	0.00497283	0.211564	0.25647	0.038183	0.0261572	-0.0717752	NaN	-0.044043	0.011063	-0.0750025	-0.0894646	0.0726327	-0.109681	1.03465	0.475187	NaN	0.837847	1.21941	1.47339	1.2841	0.691787	0.76813	1.03337	1.09716	0.317572
BM095966	Dr.75306	Zgc:92186	ZGC:92186	0.000175756	0.00497283	-0.226801	-0.44848	-0.183203	-0.111266	-0.725696	-0.321198	-0.395451	-0.164076	-2.44205	-2.07193	-2.62378	-2.43943	0.202145	-0.139575	0.241695	-0.0870674	0.0355561	-0.0228791	-0.227256	0.0369227	-0.0673743	-0.21283	0.0394156	-0.146026
BM182304	Dr.79812	Similar to Stromal cell-derived factor 2	SDF2	0.000177517	0.0050207	-0.20006	-0.366077	-0.321802	-0.363663	-0.524584	-0.225095	-0.0663112	NaN	-0.254711	-0.364032	-0.22158	-0.105074	-0.0916313	0.100103	-0.162632	0.262851	0.68892	0.549893	0.221849	-0.158353	-0.0576651	0.0450451	-0.143448	0.103381
BM095888	Dr.106052	Si:dkey-260j18.2	SI:DKEY-260J18.2	0.000179167	0.00504025	0.0568296	-0.237774	0.486752	0.617138	0.663183	0.287097	0.852484	0.530989	0.658557	0.622358	0.997472	0.315212	-0.151364	-0.183197	-0.284924	0.108136	0.0591115	-0.341945	-0.00987058	-0.106036	-0.225432	-0.193164	-0.260813	-0.127494
AW116296	Dr.80410	Zinc finger protein 326	ZNF326	0.000179699	0.00504246	0.0148937	0.0604602	0.159827	-0.202185	-0.0257685	-0.189623	0.0384651	0.296826	-0.137163	0.00586397	-0.115754	0.350651	0.441613	0.325758	0.421037	0.355816	0.546332	0.799714	0.377742	0.5148	0.279567	0.593588	0.591304	0.520213
AW019603	Dr.22220	Im:7245905	IM:7245905	0.000180374	0.00504246	-0.196693	-0.91408	-1.21489	-0.380624	-0.375006	-0.208783	-0.435265	-0.431035	-0.213189	-0.479683	-0.0266533	-0.344984	0.921825	0.408675	0.0412384	0.593098	0.888512	0.740383	0.079839	0.19988	-0.342887	0.386084	0.173988	0.134294
BM103442	Dr.132161	SUMO1/sentrin/SMT3 specific peptidase 3b	SENP3B	0.00017971	0.00504246	-0.336874	-0.394751	-0.349078	-0.294556	-0.373007	-0.380409	-0.297828	-0.161827	-0.0993363	-0.367012	-0.177515	-0.237441	0.0889892	-0.0214597	NaN	-0.00620886	-0.227456	-0.118058	-0.0163576	-0.0127603	-0.0962516	-0.0405362	-0.158195	-0.0138187
AL591172	Data Not Found			0.000180514	0.00505322	-0.254099	0.169579	-1.17798	-0.783531	-0.218838	-0.833408	-1.19959	-1.21074	0.111566	-0.208598	-0.556726	-0.391315	1.44741	0.842095	-0.150092	0.769302	1.73554	1.67227	0.777848	0.817061	1.01545	1.5939	0.986549	1.5657
AI723219	Dr.32617	Unc-45 homolog B (C. elegans)	UNC45B	0.000180612	0.00505322	-0.115338	-0.232949	-0.404627	-0.533296	-0.534524	-0.367795	-0.366211	-0.285423	-0.519509	-0.251986	-0.24106	-0.415387	0.332539	0.120747	-0.0821861	0.202006	0.0533931	0.362639	0.000341659	-0.0265612	-0.0702323	-0.0147545	0.24948	-0.196286
AI641272	Dr.8694	Transcribed locus		0.000181886	0.00507252	-0.506438	0.00517202	0.0672508	-0.000979978	-0.435422	-0.243231	-0.566652	-0.359945	-0.394092	-0.568574	-0.178841	-0.645124	-0.249059	0.426521	0.125722	0.647731	0.836627	1.83778	0.559369	1.42145	0.647556	0.482276	0.746569	0.40817
AW175561	Dr.143369	Im:7147223	IM:7147223	0.000185136	0.00511273	-0.692186	-1.18014	0.0202182	-0.100198	0.0154158	-0.038873	-0.232122	-0.44569	-0.583877	-0.279237	-0.102605	-0.209794	-0.870189	-0.770947	-0.702535	-0.447962	-0.760114	-1.2769	-1.40002	-0.832091	-1.45119	-1.78554	-1.35684	-1.76967
BI880094	Dr.76525	FK506 binding protein 1b	FKBP1B	0.000185289	0.00511273	-0.0225114	0.192549	0.555841	0.902218	0.885403	0.413895	0.792019	1.01209	0.475853	0.384473	0.46605	0.315218	-0.074181	-0.0300418	-0.0360336	NaN	0.0385645	0.0320003	0.00979698	-0.643672	-0.122073	-0.162075	-0.105521	-0.168905
BG307551	Dr.14309	Zgc:55855	ZGC:55855	0.000184893	0.00511273	-0.0370282	-1.06702	-1.07126	-1.28789	-0.979157	-0.799652	-0.155203	-0.773802	-0.754717	-0.579071	-0.301667	-0.484485	-0.330165	0.0676774	0.0949019	0.716391	0.402677	0.910779	1.78998	0.474755	0.369618	0.381165	0.840865	1.5006
BG306494	Dr.75691	Golgi reassembly stacking protein 2	GORASP2	0.000184185	0.00511273	-0.17882	-0.295088	-0.117523	-0.35643	-0.575499	-0.308758	-0.151633	-0.3013	-0.141017	-0.195693	-0.0375607	-0.206674	0.0414505	0.0169293	-0.143619	0.00153938	0.30156	0.154838	0.0907767	0.0660648	-0.120325	0.137656	0.212297	0.0370009
BE557263	Dr.76727	Annexin A4	ANXA4	0.000185461	0.00511273	0.563265	0.479425	0.563963	0.657758	0.37892	0.301831	0.403101	0.326403	0.0932435	0.081197	0.658786	0.557201	-0.56257	-0.0737245	-0.148513	-0.331462	-0.559713	-0.457339	-0.188558	0.161341	-0.0380921	0.646993	0.101242	0.173471
AI957907	Dr.75878	COX15 homolog, cytochrome c oxidase assembly protein (yeast)	COX15	0.000185528	0.00513172	0.446283	0.323808	-0.187516	-0.108462	-0.224075	0.0624042	0.0907937	-0.0352235	-0.146212	-0.0303838	-0.00690089	-0.159469	0.385199	0.269399	0.195542	0.330842	0.0918958	0.765769	0.831114	0.50228	0.652739	0.745541	0.802411	0.852564
X87581	Dr.75056	Cyclin D1	CCND1	0.000186633	0.00515066	0.430157	0.199533	0.220485	0.201924	0.197059	0.217447	0.137489	0.205111	-0.0210042	0.300248	0.268001	0.272191	0.185994	0.0167707	0.0976638	-0.181275	-0.318685	-0.0876688	-0.206747	0.156569	-0.159607	-0.153048	-0.0533896	-0.153239
AF063446	Dr.79593	Aryl hydrocarbon receptor 2	AHR2	0.000187996	0.00516953	0.160434	0.151052	-0.0302854	0.0880196	0.192204	0.259407	-0.112713	0.0832377	0.117728	0.00961156	-0.0550386	0.0600846	0.532935	0.323317	0.139721	0.147478	0.271894	0.259778	0.302192	0.0584885	0.213928	0.651458	0.560431	0.566764
BI890439	Dr.116479	Hypothetical protein LOC798847	LOC798847	0.000188996	0.00518833	-0.216242	0.139741	0.308221	0.500746	0.698453	0.421036	0.524934	0.73419	0.412351	0.290715	0.177323	0.130287	0.0535782	-0.199307	0.123854	-0.228094	-0.0623455	-0.0409567	-0.0578541	-0.127037	0.0521331	-0.123175	0.125872	0.00322165
BI879697	Data Not Found			0.000190884	0.00523448	-0.814131	-1.03759	-0.622447	-0.767761	-0.567179	-0.56684	-0.727093	-0.672459	-1.30864	-0.941877	-1.11756	-0.928172	-0.4281	-0.144644	-0.162688	0.12732	-0.208621	0.0553611	-0.312163	-0.0678957	-0.479469	-0.204976	-0.359527	-0.670597
AI957567	Dr.76267	Annexin A11b	ANXA11B	0.000193372	0.00528048	-0.169021	-0.509681	-0.480758	-0.408931	-0.562637	-0.333231	-0.658737	-0.747131	-1.20133	-0.980816	-1.08576	-0.663475	-0.174062	-0.661645	-0.599268	-0.287275	-0.161257	-0.157118	-0.0209002	-0.00433696	-0.148516	-0.00187699	0.00689049	-0.276537
BG728832	Data Not Found			0.000193815	0.00529901	0.00682649	-0.183388	-0.850935	-0.518247	-0.603828	-0.695611	-0.619312	-0.584394	-0.156578	-0.0509188	-0.206443	-0.220004	0.311721	0.181131	0.0286346	0.27628	0.85996	0.366334	0.328332	0.375627	0.215987	0.774356	0.34551	0.180124
BI326573	Dr.41906	CREB binding protein (Rubinstein-Taybi syndrome)	CREBBP	0.000194565	0.00531748	-0.121905	-0.0413238	-0.316806	-0.183915	-0.122744	-0.152972	-0.0212972	-0.138161	0.0590652	-0.280836	0.00077863	-0.113514	0.597162	NaN	NaN	0.00684164	-0.210981	-0.123227	0.0725396	-0.0621738	0.0957369	-0.342077	-0.283841	-0.505299
BI890501	Dr.84250	Hypothetical LOC563634	LOC563634	0.000196322	0.00533588	-0.0792216	0.207873	0.0391334	-0.0931692	-0.247765	0.0361236	-0.0274523	0.0789512	0.0512459	-0.127579	0.0425192	0.114408	0.0850881	0.139674	-0.0392978	0.0445434	-0.371798	-0.109709	-0.372448	-0.222367	-0.517786	-0.784143	-0.429208	-0.651237
AY028630	Dr.75307	ATPase, Na+/K+ transporting, alpha 1 polypeptide	ATP1A1	0.00019694	0.00535423	-0.914301	-0.489691	-0.532522	-0.994719	-0.937119	-0.766448	-0.992026	-1.00209	-0.458904	-1.00063	-0.640457	-0.860548	0.365182	0.0826211	-0.273142	-0.143661	0.749648	0.319026	0.188386	-0.0994518	-0.345541	-0.135008	-0.158235	-0.433991
BE606116	Data Not Found			0.000197557	0.00537251	0.0496988	0.165501	0.376677	0.640753	0.823675	0.550569	0.498576	0.452618	0.749168	0.675091	0.255922	0.386821	0.351083	NaN	NaN	NaN	0.485345	NaN	-0.0943314	-0.119166	-0.0488748	-0.0725473	-0.305164	-0.070625
AI959529	Dr.79704	Transcribed locus		0.000199161	0.00539073	-0.260524	-0.908663	-1.48584	-1.04212	-1.65386	-1.16288	-1.24662	-1.4613	-0.69569	-1.08366	-1.11374	-1.07779	3.63903	1.73687	0.0716418	0.676627	2.90626	3.25034	3.65716	1.38746	0.597743	3.24555	2.32697	2.27536
AF308599	Dr.77442	ATPase, Na+/K+ transporting, alpha 3a polypeptide	ATP1A3A	0.00019968	0.0054089	0.190151	-0.022189	0.135923	0.297714	0.291365	0.322187	0.32386	0.37253	0.0670052	0.104218	0.0819931	0.395427	-0.122027	-0.29608	0.108455	-0.0550206	-0.0425571	0.0125876	-0.372648	0.0269115	-0.21035	-0.398243	-0.306204	-0.460304
BI326293	Dr.75679	Transcribed locus		0.000203613	0.005508	-0.721452	-1.1751	-1.14106	-0.974139	-0.760946	-0.768231	-1.04392	-0.885823	-0.839999	-0.80747	-0.420909	-0.83642	0.919833	0.539886	-0.443451	0.023597	1.08243	1.26841	0.475081	0.182854	-0.141561	1.09349	0.392549	0.00730853
AI354050	Dr.104580	Zgc:175106	ZGC:175106	0.000205283	0.00552591	0.354112	0.491251	0.280355	0.339077	0.355158	0.491782	0.447241	0.147073	0.266977	0.190747	0.203253	0.09875	NaN	0.0631209	-0.19252	0.205746	-0.0594232	-0.318931	-0.316397	0.00488022	-0.351212	-0.369856	-0.175108	-0.457569
AW777668	Dr.81883	Frizzled homolog 3	FZD3	0.000205964	0.00554376	-0.651936	-0.669883	-0.129452	-0.557696	-0.635455	-0.472219	-0.436591	-0.363379	-0.368987	-0.208185	-0.236881	-0.312359	-0.161228	0.037995	0.0364857	0.139777	0.140693	0.194836	0.110254	0.358486	-0.102262	0.0976482	0.254298	-0.199098
AI964231	Dr.105295	Similar to Utp20 protein	LOC797547	0.000208381	0.00558843	-0.395097	-0.440642	-0.406019	-0.261459	-0.316389	-0.0738184	-0.10669	-0.101613	-0.0505992	-0.0397406	-0.119115	-0.12211	0.0343261	-0.00030094	0.0858066	-0.0196161	-0.184526	-0.299332	-0.431858	-0.158466	-0.12498	-0.591503	-0.346432	-0.544539
BI882735	Dr.143699	Neurexin 2a	NRXN2A	0.000211595	0.00568659	-0.147703	-0.0765284	-0.290165	-0.174723	-0.0565635	-0.0877447	-0.130808	-0.335129	-0.05	0.156381	0.189125	0.0864271	-0.465988	-0.275628	-0.099875	-0.35008	-0.526416	-0.409548	-0.419026	-0.270343	-0.369243	-0.617847	-0.300713	-0.588596
AW232145	Dr.80890	Transcribed locus		0.000212558	0.00570409	0.126743	-0.176406	-0.670877	-0.541367	-0.44386	-0.453536	-0.625973	-0.393407	-0.345826	-0.494996	-0.48502	-0.355127	-0.0111415	-0.26165	-0.370869	0.102953	0.319551	0.243455	0.280434	0.420361	0.00772188	0.417083	0.395065	0.0871743
AW171010	Data Not Found			0.000214055	0.00572154	0.19621	0.294737	-0.403362	0.0734656	0.0354374	-0.00643869	0.0583662	-0.0578034	0.297497	0.152283	0.1188	-0.0390254	0.635567	0.519292	0.568129	1.14112	0.585149	0.856041	0.419703	0.394654	0.540815	0.551396	1.14512	0.828497
AI558830	Dr.75843	Choline phosphotransferase 1	CHPT1	0.00021654	0.00579231	0.494223	0.457497	0.811572	0.727045	0.542118	0.871284	0.726437	0.503966	0.289538	0.128036	0.491853	0.528854	-0.391556	0.162662	0.359796	0.314027	-0.145622	-0.209676	-0.343144	0.0281263	-0.143072	-0.505776	-0.237798	-0.552837
BF717552	Dr.77427	Hypothetical protein LOC791742	ZGC:64161	0.000218963	0.00583621	-0.301928	-0.349445	-0.0974272	0.448427	0.419811	0.42907	0.34117	0.337941	0.0861465	0.374238	-0.120339	0.0497013	0.63509	0.209439	NaN	0.0549914	1.18671	1.19013	0.880862	0.977757	1.09207	1.70464	1.0951	1.3419
BE201307	Data Not Found			0.000220892	0.00587996	-0.471565	-0.597247	-1.09121	-0.831811	-1.00523	-0.639327	-0.509413	-0.553388	-0.0604706	-0.354817	-0.0816746	-0.338032	-0.164923	-0.27778	0.0104592	0.136913	0.337636	0.209297	-0.166243	0.200872	-0.299232	-0.138105	0.0542606	-0.116691
AW420678	Data Not Found			0.000221616	0.00588748	-0.098002	-0.219141	0.404928	0.409533	0.564381	0.234292	0.328877	0.283326	0.348921	0.342373	0.433037	0.316584	-0.133784	-0.235422	NaN	-0.0954669	-0.0591405	-0.273623	-0.229743	-0.272624	-0.180713	-0.132403	-0.203743	-0.519649
BI891972	Dr.77996	Hypothetical LOC560585	LOC560585	0.000222187	0.00588748	-0.0159829	-0.305331	0.0436494	0.357061	-0.00833468	0.179167	0.164797	0.184876	-0.0708885	-0.14465	-0.0102213	-0.15652	-0.100558	-0.199269	0.0350662	-0.207752	-0.202668	-0.24263	-0.439626	-0.287447	-0.494076	-0.339653	-0.450575	-0.617644
BM183980	Dr.119427	Zgc:92114	ZGC:92114	0.000223257	0.00589496	0.401339	0.702382	0.587089	0.516722	0.475564	0.644424	0.757737	0.431319	1.00202	0.467916	0.622265	0.699286	-0.110665	0.380503	0.202671	0.442416	0.059263	-0.325399	-0.359249	0.127449	-0.27775	-0.144455	-0.540955	-0.307039
BI845435	Dr.133084	Zgc:110131	ZGC:110131	0.000222849	0.00589496	0.043729	0.194996	0.574854	0.863646	0.913473	0.490183	0.666704	0.745581	0.471297	0.45077	0.314547	0.373738	0.316148	0.414866	0.164198	0.11757	0.181983	0.113326	0.0374928	-0.222973	0.0723914	0.0716556	0.172108	0.131438
BE017682	Dr.141691	Transcribed locus, strongly similar to NP_997981.1 glycine N-methyltransferase [Danio rerio]		0.000224395	0.00590767	0.986214	0.628562	-0.415875	0.562574	0.505875	0.731212	0.370633	0.541724	0.474642	0.287031	0.184173	0.223209	1.10732	0.780487	0.541381	0.8862	1.28598	1.45853	1.66893	1.4807	1.49776	1.75116	1.29228	1.72802
AW279630	Data Not Found			0.000226131	0.00590767	0.0635175	0.201646	-0.0454139	-0.0276673	0.0693545	0.185716	0.129518	0.0414521	0.265115	0.171092	0.203576	0.179729	-0.153372	-0.0510378	-0.0743831	0.026711	-0.209177	-0.373564	-0.507135	-0.152475	-0.239986	-0.289779	-0.348056	-0.448207
BI896532	Dr.11244	Glucose phosphate isomerase a	GPIA	0.000225623	0.00590767	0.740391	0.419101	-0.170429	-0.258549	-0.107396	-0.267368	-0.292096	-0.322529	0.271262	-0.0191331	-0.0319413	0.114426	0.774544	0.780142	0.159191	0.305952	0.82531	1.0546	0.782754	0.567866	0.837542	0.964994	1.24834	1.44184
BI881430	Dr.75945	Ribosomal protein L12	RPL12	0.000226396	0.00590767	0.00492701	-0.00523703	0.0561462	0.208308	0.471449	0.244472	0.130764	0.37766	0.617808	0.273241	0.143539	0.213118	-0.0506465	-0.132226	-0.150551	-0.159471	-0.023104	-0.321826	-0.599447	-0.533401	-0.276086	-0.355864	-0.971578	-0.16842
BI476013	Dr.80791	Hypothetical protein LOC792233	GRNB	0.000225247	0.00590767	-0.0089842	0.216082	0.239505	0.534639	0.117832	0.196822	0.0376129	0.267474	0.118629	0.0900613	0.125027	0.194287	0.160923	0.407691	0.189921	0.0541447	0.436499	0.848861	0.791431	0.356173	0.416178	1.14886	1.08672	1.15094
AW566986	Data Not Found			0.000225478	0.00590767	-0.776245	-0.582281	-0.25764	-0.249042	-0.420003	-0.412378	-0.277356	-0.260453	-0.293534	0.0350114	0.0555041	0.0646141	-0.16256	-0.524007	-0.487884	-0.162457	-0.875295	-0.91041	-0.175257	0.715581	0.0409672	0.661396	1.17241	0.517727
AI641396	Data Not Found			0.000225767	0.00590767	-0.214595	-0.0136888	-0.170032	-0.180373	-0.354743	-0.374299	-0.286741	-0.0630984	-0.0770124	-0.124304	-0.202879	0.0784584	0.355051	0.133401	0.225623	0.330949	0.162125	0.456001	0.018512	0.118112	-0.0915398	0.0909397	0.262614	-0.0183876
AW454561	Data Not Found			0.000228282	0.00595047	-0.0237383	0.102356	0.131712	0.378883	0.0137189	0.128691	0.102065	-0.0618508	0.28292	0.107853	0.121499	0.373044	0.440591	-0.0904336	-0.279594	0.176087	0.295456	-0.0253238	0.282241	0.11179	0.216408	1.08686	1.15895	0.832538
BI892099	Dr.78870	5'-nucleotidase, cytosolic II	NT5C2	0.000229385	0.00596709	0.321476	0.569823	0.187889	0.258848	0.0228375	0.0929304	0.0671565	0.266627	-0.0927824	-0.049529	0.0937588	-0.120249	0.0886432	0.0905709	0.043039	0.0518702	-0.206695	-0.290955	-0.404828	-0.143431	-0.164453	-0.437247	-0.372061	-0.324907
BI864923	Dr.84378	Transcribed locus		0.000229644	0.00597418	0.00597408	-0.174493	0.652971	0.649477	0.67903	0.664724	0.85401	0.585314	0.2769	0.57246	0.67113	0.229445	-0.552565	-0.244026	-0.0398158	0.00504793	-0.289706	-0.38375	-0.333763	-0.193131	-0.309264	-0.298536	0.0129155	-0.420676
AW171143	Dr.75966	THO complex 1	THOC1	0.000229647	0.00597418	-0.20197	-0.215921	-0.472673	-0.222054	-0.187381	-0.0856529	-0.39002	-0.26721	-0.86649	-0.646587	-0.736399	-0.75993	-0.387062	-0.232128	-0.114609	0.18409	0.136029	0.0559218	0.118458	-0.261465	-0.0770752	-0.198258	-0.0896795	-0.136468
BG305846	Dr.34948	Id:ibd5036	ID:IBD5036	0.000231291	0.00599067	-0.626215	-0.503831	-0.325087	-0.636676	-0.263936	-0.381992	-0.203043	-0.202615	-0.345646	-0.428027	-0.166467	-0.354745	-0.0613405	0.0487188	-0.100887	0.232189	0.641475	1.01961	0.598882	0.253986	-0.109988	1.08417	0.267672	0.394785
BI673466	Dr.78523	Serum/glucocorticoid regulated kinase 1	SGK1	0.000231843	0.00600712	-0.55781	-1.76229	-1.51294	-1.88296	-1.77165	-0.947514	-1.64118	-1.63492	-0.851752	-1.49897	-1.41588	-1.22524	0.635717	-0.350423	-0.338078	-0.233176	0.998882	1.08048	0.630555	0.303198	-0.512301	0.0851587	0.753427	-0.0909965
AW232641	Dr.75902	Zgc:158387	ZGC:158387	0.000233524	0.00604936	2.60446	-0.0690728	-0.0905717	0.133454	0.0974265	0.16406	0.134446	0.246423	0.237143	0.334421	0.0834958	0.0948099	0.737232	0.226146	0.579449	2.07819	2.17202	2.37295	1.98635	3.0492	3.53365	3.08778	1.64506	2.42244
BM024636	Dr.119164	Guanine nucleotide binding protein (G protein), beta 5	GNB5	0.000236064	0.00609147	-0.276041	0.159574	-0.0771232	-0.0629409	0.146726	-0.0083672	-0.266443	-0.071656	0.363546	-0.0742532	0.0138462	0.124792	-0.673732	-0.453163	-0.623393	-0.454905	-0.404624	-0.574918	-0.906352	-0.329822	-0.353554	-0.719288	-0.985266	-0.735236
AI584761	Dr.132378	Plastin 3 (T isoform)	PLS3	0.000237021	0.00610768	0.583389	0.802359	0.573255	0.598352	0.683495	0.555403	0.584843	0.727822	0.437878	0.420865	0.201443	0.309225	0.0355236	0.171633	0.355227	0.209963	0.235861	0.37905	0.310098	0.218635	0.341941	0.514646	0.457321	0.520536
AI496817	Data Not Found			0.00023758	0.00612384	0.582083	0.216305	-0.509785	-0.329549	-0.918636	-0.425959	-0.137179	-0.354779	-0.743162	-0.67328	-0.17921	-0.296483	0.739886	0.340168	0.431327	0.412471	0.407751	0.634102	0.288008	0.752749	0.407196	0.782634	0.657321	0.562824
BG729133	Dr.140726	Transcribed locus, moderately similar to NP_001101565.1 protein tyrosine phosphatase, receptor type, B [Rattus norvegicus]		0.000241528	0.00621701	0.158041	0.201068	0.38913	0.428614	0.455155	0.285	0.406889	0.580136	0.135387	0.0678983	0.0242027	0.11345	0.217159	0.178787	-0.0589986	-0.0877479	0.0312386	-0.0538912	-0.189277	-0.0504527	-0.0384611	-0.132486	-0.0640391	-0.0592363
BI672313	Dr.107926	Transcribed locus		0.000242832	0.00622323	0.221054	0.236101	NaN	-0.14936	-0.124583	-0.193803	0.142915	-0.117697	0.0288733	0.0391881	0.153903	0.246496	-0.192635	-0.15721	NaN	0.153597	0.298035	0.910562	0.952643	0.648846	0.763012	0.698494	0.521787	0.353731
BE693173	Data Not Found			0.000243034	0.00622323	-0.511007	-0.662933	-0.262053	-0.723954	-0.573229	-0.296419	-0.6124	-0.667768	-0.935071	-0.575213	-0.615452	-0.640306	-0.0613444	0.214591	-0.290536	0.104585	0.25453	0.64254	0.630842	-0.0279506	-0.262395	0.0896707	0.167108	0.459133
BM183746	Data Not Found			0.000244934	0.00626467	-0.125207	-0.288913	-0.278567	-0.619414	-0.545125	-0.700118	-0.457569	-0.459476	-0.6259	-0.343708	-0.464225	-0.329421	-0.287944	-0.276236	-0.238427	-0.197713	-0.554492	-0.468739	-0.304258	-0.314619	-0.224499	-0.0411809	-0.127755	-0.212227
AI641775	Dr.78209	Proteasome (prosome, macropain) 26S subunit, non-ATPase, 2	PSMD2	0.000250247	0.00638258	0.222146	-0.0164956	-0.00424976	-0.192377	-0.273158	-0.19406	-0.0890154	-0.297067	-0.121105	-0.189999	-0.0193832	-0.180222	0.424038	0.345768	0.0803685	0.28009	0.79903	1.13816	0.62794	0.626623	0.149813	0.582903	0.281715	0.50834
BI890294	Dr.75673	Zgc:165430	ZGC:165430	0.000251006	0.00638824	0.153814	0.362087	0.611758	0.337566	0.176491	0.384919	0.316565	0.263033	0.125857	-0.0032261	0.19243	0.0690067	-0.517277	-0.0706506	-8.23e-05	-0.136842	-0.47809	-0.395713	-0.411695	0.027616	-0.192622	-0.343201	-0.530294	-0.274981
AI943215	Data Not Found			0.000250959	0.00638824	0.28308	0.232164	0.524323	0.578712	0.476052	0.407877	0.437403	0.707126	0.371061	0.153295	0.224044	0.383181	0.296618	0.177999	0.26156	0.0980517	0.236746	0.225641	0.0617564	-0.0303963	0.0228573	0.0853475	0.101096	-0.0155844
BE605771	Dr.76219	Wu:fa95e04	WU:FA95E04	0.000253565	0.00643467	0.0768659	0.077287	0.256806	0.161598	0.279863	0.188894	0.462901	0.653251	0.204285	0.283144	0.506918	0.204356	-0.274479	0.0526289	-0.105757	-0.0141269	-0.287341	-0.570779	-0.325666	-0.189479	-0.0912148	-0.159476	-0.183572	-0.0890637
BM186138	Dr.85033	Zgc:172359	ZGC:172359	0.000254173	0.00643467	0.047656	0.0992974	0.0749741	0.106292	0.0557952	0.213531	0.285719	0.206574	0.22636	0.2278	0.201366	0.159045	-0.198841	-0.0919544	NaN	0.130705	-0.0465305	0.0253755	-0.105326	0.0876602	-0.344545	-0.202641	-0.212574	-0.3997
BI980794	Dr.122965	Transcribed locus		0.000254447	0.00643467	0.137832	0.129911	0.449509	0.413628	0.06621	NaN	0.342651	0.249224	0.489911	0.308504	0.0383624	0.313453	0.579734	0.419181	0.419795	0.114056	0.365374	0.0896752	0.165205	0.135584	0.457281	1.17803	0.855365	1.55667
AI641738	Dr.22938	Similar to TGF-beta inducible early protein	LOC793794	0.000255152	0.00645005	1.06839	-0.485357	0.166934	-0.0104303	-0.0213922	-0.109837	0.243924	-0.0802954	0.133702	0.106318	0.221798	0.203242	0.220302	0.0191528	-0.142651	0.702249	1.12763	1.32751	1.25791	0.844234	1.05669	1.67249	1.31105	1.08216
BI983651	Dr.84840	Opioid receptor, sigma 1	OPRS1	0.000256007	0.00646538	-0.108401	-0.378886	-0.0852925	-0.832307	-0.614847	-0.0298227	-0.156302	-0.285682	-0.674235	-0.406104	-0.450089	-0.301122	-0.0274668	0.0687624	0.348183	0.20421	0.222659	0.878469	0.634088	0.0112948	0.0847909	0.74574	0.924107	0.665011
AW154433	Dr.76183	Hypoxia up-regulated 1	HYOU1	0.000258499	0.0064959	0.432401	0.0613637	0.33017	0.00864307	0.640537	0.220671	-0.0995204	-0.0972328	0.303278	0.169882	-0.18059	-0.0865833	1.19886	0.956376	0.756994	0.861547	2.17481	2.61044	1.37192	0.305987	1.34519	2.21327	1.26512	2.15876
BI881663	Dr.6752	ATPase, Ca++ transporting, plasma membrane 4	ATP2B4	0.000257666	0.0064959	1.05855	0.868615	0.557129	0.722317	0.861547	0.481799	0.27341	0.514699	0.219264	0.129872	0.32177	0.311495	-0.0608292	-0.0522691	0.273662	0.184635	-0.181752	0.0131127	-0.0220338	0.30513	0.426664	0.150755	-0.253128	-0.253873
AW154222	Dr.35596	Tripeptidyl peptidase I	TPP1	0.000258977	0.00650114	-0.476666	-0.986934	0.325665	0.111106	0.211406	0.0282068	-0.233475	0.103283	-0.407903	-0.277691	-0.0585537	-0.166568	-1.12156	-0.974025	-0.807828	0.183822	-0.456835	-0.565487	-1.11878	-0.96159	-1.66472	-1.3977	-1.53703	-1.13389
AF155581	Dr.75860	Proteasome (prosome, macropain) subunit, beta type, 7	PSMB7	0.000258696	0.00650114	0.474331	0.0989446	0.178834	0.0562709	0.0373255	0.257093	-0.138053	-0.276633	-0.0510308	-0.0807251	0.0209696	-0.139198	0.415091	0.236202	0.019653	0.644799	0.987738	1.04583	0.374459	0.252639	-0.0510385	0.560254	0.0855232	0.0639795
BM096441	Dr.82961	Pleckstrin homology domain containing, family F (with FYVE domain) member 2	PLEKHF2	0.000260156	0.00650163	-0.0978174	-0.386417	0.289425	0.0747687	0.139321	0.0452671	0.223197	0.598392	0.0599868	0.359703	0.456103	0.0857546	0.12615	-0.162736	-0.361949	-0.241341	-0.10861	-0.402158	-0.517836	-0.403833	-0.499074	-0.60753	-0.521723	-0.726776
BM156904	Dr.26675	Hypothetical LOC554468	ZGC:55492	0.000261133	0.00650163	0.126011	-0.163964	-0.333911	-0.358897	-0.281897	-0.407468	0.0512942	-0.12294	-0.32689	-0.0433106	0.109072	0.0875122	-0.563779	-0.156558	-0.39192	0.381121	0.188583	0.593194	0.847796	0.241003	0.320105	0.185715	0.735419	0.580686
BM187334	Data Not Found			0.000260907	0.00650163	-0.792942	-0.926681	-0.578734	-0.729673	-0.860398	-0.677377	-0.444941	-0.616938	-0.619748	-0.453195	-0.503877	-0.413627	0.107147	-0.209669	-0.628153	2.29741	2.25091	-0.166738	-0.323229	4.14486	5.92419	4.9198	4.59563	4.29352
AI545296	Data Not Found			0.000259802	0.00650163	-0.975259	-0.611456	-0.730383	-0.493697	-0.281415	-0.503852	-0.361844	-0.169999	0.0695317	0.131071	-0.0277889	-0.147728	0.207678	0.156423	-0.0787927	0.133787	0.286674	-0.0217855	-0.403011	-0.228898	0.0976884	-0.0856114	-0.374424	-0.0923942
AI877937	Data Not Found			0.000261023	0.00650163	0.0497929	0.055361	0.036239	0.410648	0.264589	0.448341	0.237911	0.119072	0.291351	0.0603934	-0.0319614	-0.0109521	-0.164449	-0.0983176	0.0508889	-0.0775367	-0.0754338	0.0263762	-0.0143337	0.0628117	0.133624	0.0669151	0.186099	-0.109585
AF246169	Dr.30471	Isolate G5208 T-cell receptor alpha variable region		0.000262332	0.0065068	0.0871821	-0.0915314	0.0345881	-0.108423	-0.334897	-0.235847	-0.303128	-0.3069	-0.292071	-0.290563	-0.145101	-0.318743	0.19544	0.348916	0.122886	0.313735	0.517486	0.0871868	-0.12544	0.157988	0.311267	-0.0315342	0.226305	0.13726
BI891869	Data Not Found			0.000261806	0.0065068	-0.24853	-0.060043	-0.536792	-0.765971	-0.609253	-0.968578	-0.61418	-0.852068	-0.289111	-0.373101	-0.485883	-0.284081	-0.0219416	-0.0390083	0.337662	0.0666821	-0.0213583	0.0818645	-0.250743	0.30056	0.0101954	0.145653	-0.0247118	-0.0595527
AI793849	Dr.79028	Transcribed locus		0.000262997	0.00652176	-0.406433	-0.411072	-0.194124	-0.107615	0.0305244	0.079566	-0.194904	0.105911	-0.0417154	0.25326	0.257496	0.0575228	0.180932	0.0148434	-0.0813992	-0.133596	0.00896959	-0.476978	-0.62846	-0.384866	-0.351306	-0.607525	-0.348816	-0.727902
AF067202	Dr.75894	Lactate dehydrogenase B4	LDHB	0.000263907	0.00653669	0.417891	0.220309	-0.251008	-0.619912	-0.556436	-0.660802	-0.0543571	-0.729094	0.12791	-0.115857	0.132662	0.260594	0.28232	0.215691	-0.00910606	0.319974	0.354938	0.262767	0.548435	0.511594	0.270192	0.519938	0.538636	0.845847
BG985507	Dr.75060	ELAV (embryonic lethal, abnormal vision, Drosophila)-like 3 (Hu antigen C)	ELAVL3	0.00026516	0.00655157	-0.00874329	-0.0282969	0.209593	0.225468	NaN	0.241496	0.297992	0.142498	0.197385	0.0524759	0.096387	-0.0410809	-0.0687167	-0.14928	-0.178114	-0.0478554	-0.0357839	-0.310554	-0.194111	-0.0562247	-0.290907	-0.164229	-0.338521	-0.44617
BG727599	Data Not Found			0.000265607	0.0065664	-0.366338	-0.322732	-0.363841	-0.682638	-0.7249	NaN	-0.582466	-0.597246	-0.625513	-0.259459	-0.245506	-0.269656	-0.156994	-0.19904	-0.00892569	-0.126226	-0.446752	-0.365806	-0.0981188	-0.387511	-0.421384	-0.514886	-0.329624	-0.440563
BI865067	Dr.143414	Transcribed locus		0.000269793	0.00665514	0.656173	0.495664	-0.110745	0.242559	-0.333473	0.293894	-0.130178	-0.117509	-0.880131	-1.02866	-0.725994	-0.856881	0.0995279	0.0890154	NaN	0.473338	0.411213	0.272143	0.577146	0.561292	0.485943	0.409981	0.0672595	0.60492
BI880240	Dr.75304	Wu:fa03b08	WU:FA03B08	0.000273974	0.00671341	-0.188993	-0.00557147	-0.0578252	-0.0795755	-0.0729696	-0.268827	NaN	0.0119984	0.205781	0.0878186	0.175778	0.270589	0.0637623	NaN	-0.136697	-0.269989	-0.28183	-0.0398259	-0.291346	-0.291869	-0.351682	-0.301144	-0.342008	-0.493479
BE016108	Dr.82010	Cysteine conjugate-beta lyase 2	CCBL2	0.000274341	0.00671341	0.248508	-0.167007	-0.211473	-0.0426945	0.0082694	-0.0549159	-0.333207	0.0193616	0.259363	0.0235801	-0.10587	0.113646	0.297712	0.116711	0.261286	0.288225	0.447747	0.629194	0.44237	0.529921	0.971251	0.755752	0.616993	0.70292
BI880006	Dr.29150	Zgc:55970	ZGC:55970	0.00027351	0.00671341	0.424728	0.376189	0.535021	0.433823	0.80624	0.670761	0.26605	0.280504	0.285977	0.105495	0.0643238	0.063165	0.492852	0.575594	0.474323	0.395378	0.632871	0.44646	0.468646	0.145086	0.486811	0.711496	0.548005	0.777185
BM185420	Dr.12107	Hypothetical protein LOC792085	NDRG1	0.000273824	0.00671341	1.673	0.931435	0.871065	1.43364	1.66807	0.883675	0.717943	0.871949	0.50767	0.272302	0.666314	0.528	0.32467	0.463468	1.04481	-0.085732	0.0327512	-0.163035	0.0616288	0.489665	1.03088	-0.151288	-0.73403	-0.189036
BM035984	Dr.84852	Zgc:113149	ZGC:113149	0.000277303	0.0067768	-0.738514	-0.443742	-0.203421	-0.640073	-0.672683	-0.413401	-0.582637	-0.149155	-0.588566	-0.377717	-0.484502	-0.25156	-0.221738	-0.304045	-0.0294179	0.0798223	-0.0388626	0.319725	-0.0350625	0.00862449	0.0483307	0.126341	0.138057	0.06901
BI889539	Dr.16613	Hypothetical LOC556726	LOC556726	0.000277758	0.00679114	-0.0243566	-0.181557	-0.241935	-0.120139	-0.118792	0.016028	0.118988	0.131935	0.0279548	-0.0864987	0.129294	0.093881	-0.0501872	-0.0308998	0.0664851	-0.0420442	-0.0964542	0.0399779	-0.094817	-0.0425136	-0.239775	-0.466722	-0.28372	-0.381994
BI842572	Data Not Found			0.000280306	0.00682984	0.0449571	-0.0923049	0.585454	0.906557	0.423394	0.543044	0.512641	0.67286	0.355127	0.225407	0.0876318	0.316016	0.82921	0.839077	0.0267278	1.20001	1.44758	3.25188	1.25578	1.33599	2.19321	1.99233	2.5795	2.36966
AI931056	Dr.143198	Transcribed locus, strongly similar to NP_055278.1 Lsm3 protein [Homo sapiens]		0.000281212	0.00684406	-0.0469458	-0.666908	-0.319241	-0.50298	-0.835447	-1.09824	-0.873063	-0.902561	-0.583932	-0.352566	-0.795673	-0.630172	0.113633	-0.0049912	-0.169846	0.694007	-0.295	0.1321	0.319364	-0.0894474	0.336715	0.198452	0.281983	0.256688
AI957768	Data Not Found			0.000282872	0.00688256	-0.100014	-0.37396	0.00270526	0.0703705	0.667913	0.350535	0.0507688	0.316858	0.136113	0.18601	0.350341	0.370804	-0.119457	-0.341738	NaN	-0.225511	-0.342251	-0.304124	-0.779974	-0.269768	-0.331283	-0.449295	-0.347214	-0.810046
AJ344448	Dr.80532	Decapping enzyme	DCP1A	0.000285075	0.00692095	0.0298486	0.0397771	0.0960818	0.162617	0.106541	0.226028	0.147309	-0.0061385	0.0291001	0.154561	0.211065	0.108307	-0.0595343	-0.0280884	-0.0845642	-0.198255	-0.155712	-0.0372311	0.0759756	-0.0948728	-0.044808	-0.0981455	0.00256815	-0.145847
BI878723	Dr.1956	Transcribed locus, strongly similar to XP_702446.2 PREDICTED: hypothetical protein [Danio rerio]		0.000286513	0.00695922	0.207247	-0.366917	0.0759567	-0.371023	-0.334446	-0.172408	0.22896	-0.157734	-0.445759	0.165178	-0.0342625	-0.170781	0.0311528	-0.0568915	0.195602	0.39485	0.265573	0.675342	0.913025	0.595516	0.430113	0.569955	0.543288	0.722494
BI981571	Dr.133677	Transcribed locus		0.000287846	0.00697317	-0.354265	-0.299287	0.116674	-0.00211996	0.55291	0.47817	0.0533147	0.334308	-0.346218	-0.092585	-0.0393637	-0.132252	-1.12409	-0.652786	-0.474186	-0.330455	-0.520408	-0.98094	-0.661424	-0.562942	-0.451118	-1.09947	-0.721094	-0.897891
BI890217	Dr.119317	NOL1/NOP2/Sun domain family, member 2	NSUN2	0.000289317	0.00698708	0.119853	0.263632	0.455698	0.712215	1.12641	0.435063	0.67974	0.815604	0.700684	0.896682	0.591708	0.741429	0.303586	0.277228	0.133306	-0.0307231	0.17098	0.0333041	-0.407536	-0.32818	0.145455	0.156885	-0.060146	0.534812
BG727181	Dr.81607	Suppressor of cytokine signaling 3b	SOCS3B	0.00029046	0.00700094	0.0254679	0.28096	-0.174002	-0.143011	-0.0294164	-0.132087	-0.608029	NaN	0.0948911	-0.122745	-0.0674866	-0.134658	1.71688	1.24306	0.307525	0.676428	2.0607	2.57321	1.71824	1.21306	1.17131	1.85702	1.41042	1.39057
AW422548	Dr.39110	Zgc:152873	ZGC:152873	0.000291436	0.00701477	-0.0408004	0.25067	0.717346	0.522957	0.833982	0.562658	0.658192	0.611574	0.478439	0.363621	0.487524	0.118537	-0.223278	0.171208	0.00709824	0.148248	-0.119253	-0.424009	-0.426566	0.0765708	-0.323973	-0.338212	-0.315634	-0.360692
AI667275	Dr.121867	Transcribed locus		0.000291927	0.00701826	0.237322	0.386632	-0.0219433	NaN	-0.334629	-0.976106	-0.235251	-0.230176	-0.243264	-0.298368	-0.165609	0.102663	0.183453	0.215294	0.359444	0.14637	-0.131306	0.558644	0.535391	0.685451	0.478328	0.490706	0.693165	0.317401
BG985449	Dr.38020	Transcribed locus		0.000291785	0.00701826	0.608992	-0.411023	0.555097	-0.237501	-0.152035	0.636903	0.131629	0.130202	-0.328854	-0.041954	-0.107434	-0.280556	1.56001	1.21126	0.837952	0.712429	2.04836	2.72977	1.66898	0.846778	1.41002	2.28053	1.91705	1.50412
AI522495	Dr.76604	Hypothetical protein LOC402840	LOC402840	0.000293079	0.00702173	-0.308032	-0.49439	0.0218235	-0.531527	-0.390102	-0.264007	-0.239128	-0.433603	-0.331906	-0.322988	-0.20478	-0.334892	0.666351	0.209191	0.250705	0.0945745	0.57665	0.52997	0.17824	-0.106691	-0.129113	0.13462	0.137186	-0.16298
BI865546	Data Not Found			0.000293132	0.00702173	-0.244837	-0.207537	-0.0884725	-0.316803	-0.135884	-0.37247	0.0551317	0.0636109	0.261615	0.346795	0.439204	0.370434	-0.000824385	0.0148355	0.214928	0.000709161	-0.252937	-0.0201201	-0.187001	0.183948	-0.138056	0.0579192	-0.0331342	-0.149638
BI887559	Dr.75882	ADP-ribosylation factor 2	ARF2	0.000294192	0.00703543	-0.0663635	-0.26136	0.281337	-0.182543	-0.267622	0.250818	-0.233769	-0.0745567	-0.267901	-0.429665	-0.0212579	-0.252194	0.273713	0.31546	0.260576	0.495529	0.402521	0.70428	0.486136	0.673668	0.221813	0.637304	0.490185	0.336584
AF336125	Dr.3613	Ceruloplasmin	CP	0.000296446	0.0070627	-0.356239	0.967456	-0.417975	-0.544563	-0.47696	-0.718913	-0.848054	-0.820081	0.03421	-0.168776	-0.794436	-0.0662531	1.42648	0.753104	0.610342	0.59694	1.68846	1.61809	1.36423	0.684806	1.27093	1.96457	0.703616	1.36047
BI889437	Dr.117150	Similar to Chain A, Activated Rac1 Bound To Its Effector Phospholipase C Beta 2	LOC794027	0.000295616	0.0070627	0.0460044	-0.369638	-0.440115	-0.583771	-0.435951	-0.297131	-0.430117	-0.666483	-0.546566	-0.381048	-0.209112	-0.342865	0.221828	0.241814	-0.00473928	0.0434067	0.410148	0.890743	0.456182	-0.0176374	0.291326	0.0935012	0.325108	0.650632
AI641263	Data Not Found			0.000296845	0.00707627	-0.396655	-0.234452	-0.514701	0.175298	-0.0424879	-0.556461	-0.611837	-0.279412	-1.73824	-1.53378	-2.5098	-2.06129	0.0172804	-0.107105	-0.281752	-0.462324	0.233936	-0.164378	-0.407376	-0.121679	0.529656	0.0930983	-0.327622	0.299507
AI722463	Dr.48188	Transcribed locus		0.000298335	0.00708981	0.0152975	0.135647	-0.1077	-0.302502	-0.0892676	0.0696687	0.136338	-0.222178	0.125084	-0.0909172	-0.022618	0.103623	-0.253674	-0.192006	-0.28115	-0.286341	-0.228283	-0.423881	-0.534994	-0.188779	-0.204714	-0.554314	-0.689647	-0.725898
AI793357	Dr.78870	5'-nucleotidase, cytosolic II	NT5C2	0.000298601	0.00710331	0.374246	0.4705	0.263427	0.63378	0.437494	0.14451	0.354189	0.380613	0.394665	0.226268	0.426338	0.29041	0.11283	-0.183932	-0.108644	0.227884	0.200504	-0.0109397	0.0619283	0.194079	-0.120202	-0.163954	-0.142467	-0.251776
BI891138	Dr.1432	Ribosomal protein L35a	RPL35A	0.000302176	0.00715387	0.214703	-0.108546	-0.129409	-0.209133	-0.102579	0.0550242	0.130062	-0.224746	0.140374	0.0077913	0.071012	-0.00443646	-0.265721	-0.269508	-0.235566	-0.0722631	-0.276021	-0.498926	-0.674858	-0.123732	-0.306471	-0.720954	-0.797711	-0.869377
BI980797	Dr.133196	Transcribed locus		0.000301748	0.00715387	-0.0816779	-0.354994	0.0647034	-0.270526	-0.304976	0.266089	0.0995854	NaN	-0.248652	0.0212761	-0.0658233	-0.303485	2.07383	1.35569	0.555227	NaN	2.14255	1.88112	0.580464	-0.100808	-0.427441	0.946467	1.03163	0.201116
AF137534	Dr.33261	Major histocompatibility complex class I UFA gene	MHC1UFA	0.00030286	0.00716722	0.0701229	0.27665	-0.140741	0.111353	0.0290785	0.0889377	0.201398	0.145471	-0.00292092	0.327022	0.111201	0.214112	-0.392474	-0.330609	-0.165137	0.194011	0.043026	-0.45461	-0.129123	0.143024	0.176663	0.793661	0.652777	0.613641
BM035924	Dr.140798	Transcribed locus, strongly similar to NP_001014389.1 hypothetical protein LOC541554 [Danio rerio]		0.000305706	0.00721738	0.0994124	-0.00473163	0.457044	0.570497	0.21951	0.259419	0.379258	0.400335	0.381354	0.323218	0.389885	0.315521	-0.34587	-0.171142	0.00212838	0.190074	0.040693	-0.210317	-0.260214	-0.198936	-0.162889	-0.174788	-0.0161285	-0.355957
AW059376	Dr.121611	Transcribed locus		0.000305588	0.00721738	-0.342504	-0.796363	-0.0400307	-0.367401	-0.513978	-0.495736	-0.40366	-0.219042	-0.527874	-0.368224	-0.413366	-0.179789	0.108089	0.0674843	0.353371	0.302313	0.690305	0.866414	0.193625	0.226237	-0.214073	0.706937	0.122144	0.0993521
BM096422	Dr.78105	Zgc:56518	ZGC:56518	0.000310754	0.00732479	0.443724	0.189554	0.504834	0.0918909	-0.221292	-0.180048	0.335991	0.289108	-0.10723	0.117467	0.453981	0.134577	-0.358936	-0.333962	0.0216419	-0.249681	-0.789999	-1.07153	-0.58219	-0.311657	-0.117162	-0.551646	-0.626541	-0.400799
BI428362	Data Not Found			0.000312006	0.00733781	-0.488035	-0.637906	-0.371716	-1.02958	-0.992574	-0.954757	-0.458699	-0.457031	-0.515842	-0.19165	-0.367559	0.0659787	-0.202824	-0.173378	-0.300314	-0.432659	-0.486555	-0.0265602	-0.117598	0.021216	-0.222348	-0.268983	0.265702	-0.356336
BI866264	Dr.83278	Zinc finger CCCH-type containing 14	ZC3H14	0.00031331	0.0073508	0.165269	0.0213265	0.182529	-0.245641	-0.528091	-0.584686	-0.258401	-0.107316	-0.243027	-0.122861	-0.22382	-0.0415967	-0.096607	0.0874566	-0.0185844	-0.312312	-0.449743	-0.25439	-0.0800462	-0.300216	0.00826106	-0.0474028	0.0778554	0.239819
AW019275	Data Not Found			0.00031448	0.00736375	-0.420119	-0.072084	-0.621581	-0.82254	-0.880933	-0.827055	-1.08845	-0.569247	-0.208857	-0.175624	-0.415686	-0.337231	0.199047	0.115986	0.0091252	0.24596	-0.0175447	0.290045	-0.226845	0.219888	0.118034	-0.0744641	0.00626902	-0.240042
BM104481	Dr.118394	Hypothetical protein LOC791963	LOC791963	0.000314735	0.00737666	0.324331	0.289745	0.434579	0.247173	0.402865	0.255169	0.21759	0.355386	0.24592	0.0837136	0.0656782	0.162304	0.131707	0.177719	0.0862166	0.020298	0.142152	0.268187	0.138781	0.0547741	0.150495	0.0179089	-0.0615056	0.0184753
BG892008	Dr.78122	Similar to Si:dkey-220f10.6	LOC100000403	0.000317971	0.00743631	0.364634	0.201739	0.154408	0.353526	0.205077	0.30191	0.152739	-0.0195939	0.156837	0.175537	0.21909	0.203894	NaN	-0.0329237	NaN	-0.0808598	-0.299486	-0.240333	0.029437	-0.22657	-0.372089	-0.434747	-0.19537	NaN
AI877897	Dr.79025	Zgc:153149	ZGC:153149	0.000318713	0.0074385	-0.255239	-0.151114	-0.420632	NaN	NaN	-1.66806	-0.277625	NaN	0.00216678	-0.0181855	-0.134969	NaN	NaN	-0.0403404	NaN	NaN	-0.294638	-0.414276	-0.220448	-0.231308	-0.337385	-0.42899	NaN	NaN
BF158199	Dr.78602	Wu:fd14a01	WU:FD14A01	0.000319351	0.0074385	0.147419	0.268545	NaN	0.499403	0.661341	0.67868	0.522939	NaN	0.547827	0.350358	0.303512	0.245921	0.0666518	0.26798	0.0908554	0.0773485	0.303615	0.417561	0.150144	0.183347	0.238463	0.383435	0.346046	0.399685
BI887776	Data Not Found			0.000321413	0.00746393	0.472259	-0.0164424	0.00861928	0.0415489	-0.0726962	-0.352234	-0.384092	0.035233	-0.155977	-0.190175	-0.14218	-0.0279767	0.235362	0.486986	0.50202	0.297399	0.114183	0.44043	0.409481	0.507882	0.341344	0.558264	0.415207	0.7458
BM185068	Dr.15198	Hypothetical protein LOC794073	CH211-119D14.3	0.000320953	0.00746393	-0.100451	0.00411287	0.568803	0.342725	0.170655	0.186726	0.393487	0.40329	1.05677	0.738726	0.885427	1.26105	-0.322165	-0.108901	0.0818671	0.199336	0.0435019	0.0231638	-0.0265375	-0.0388521	-0.0816873	-0.0843474	0.097144	-0.00169425
AW018939	Dr.79955	Atlastin 3	ATL3	0.000322837	0.00749981	0.219275	-0.0279082	-0.0673142	-0.228959	-0.583262	-0.261826	-0.317764	-0.396386	NaN	-0.225599	-0.141655	-0.0246923	0.438137	0.402919	0.145319	0.153117	0.927663	0.844674	0.464694	0.543141	0.304771	0.847139	0.237508	0.46699
BI877688	Dr.104653	DEAD (Asp-Glu-Ala-Asp) box polypeptide 3	DDX3	0.000329977	0.00765153	-0.681988	-0.948406	-0.505115	-0.572007	-0.321517	-0.205412	-1.06365	-0.739455	-0.451084	-0.486898	-0.968425	-0.735307	0.281495	0.232382	-0.415339	-0.0659679	0.377995	0.481864	-0.192021	-0.267022	-0.0387994	0.061855	0.0266461	0.00859962
BI842416	Data Not Found			0.000332114	0.00767621	-0.200464	-0.436798	-1.1936	-1.0553	-0.645011	-1.15861	-1.34815	-1.10207	-1.04491	-0.667704	-1.29118	-0.975238	0.963753	-0.38706	-0.274885	-0.164913	0.70176	0.657059	0.130713	0.276579	0.457514	0.796275	0.121926	0.346167
AI793923	Dr.66779	Adducin 1 (alpha)	ADD1	0.000332015	0.00767621	0.419524	0.293357	0.156342	-0.142727	-0.285803	-0.0791932	-0.104127	-0.364876	-0.104299	-0.210077	0.0723868	-0.086761	-0.632993	NaN	NaN	-0.25608	-0.252036	-0.25436	-0.15726	0.128007	-0.127123	-0.0435592	-0.101071	-0.136643
AI658174	Data Not Found			0.000333713	0.00771159	0.0482072	0.0735603	0.0631265	0.195878	0.235698	0.245093	0.274912	-0.0294194	0.119951	0.0534634	0.257286	0.268958	-0.219108	-0.357051	NaN	0.114812	-0.0819933	0.0374385	-0.14956	-0.0421891	-0.026158	-0.12328	0.00995323	-0.119646
BI886759	Dr.82071	SET domain, bifurcated 2	SETDB2	0.000334574	0.00771299	0.0389581	-0.0114716	0.154943	NaN	NaN	0.253943	NaN	NaN	0.252561	0.0774651	0.110145	0.200202	-0.196853	-0.0820172	-0.207372	-0.0168042	-0.183369	-0.286759	-0.149675	-0.340044	-0.255939	-0.27235	-0.139527	-0.315695
AF376130	Dr.77201	Carboxypeptidase A5	CPA5	0.000334631	0.00771299	0.04929	-0.970883	0.858333	1.09828	1.22746	1.13389	1.24442	1.35963	0.22993	0.421849	0.421251	0.513839	-0.101611	-0.0226541	0.113327	0.0515128	-0.669604	-0.513331	-1.13564	-0.0944994	-0.363245	-1.3975	-1.67185	NaN
BI896386	Dr.9484	Zgc:100829	ZGC:100829	0.000336653	0.00774817	0.216518	0.141731	0.0516908	-0.144791	-0.203308	-0.322418	-0.0433088	0.076366	0.057933	-0.139415	-0.0650096	0.0156698	0.443604	0.551609	0.242674	-0.0458935	-0.231513	-0.0770395	-0.18518	0.168115	-0.0696253	0.216618	0.259504	-0.0353661
BM005395	Data Not Found			0.000340481	0.00780621	-0.293616	-0.210744	-0.360411	-0.265766	-0.254015	-0.422843	-0.186694	0.0121324	-0.145011	0.131584	0.0879999	-0.0754836	-0.0340428	-0.276358	-0.219567	-0.324197	-0.515236	-0.518891	-0.718982	-0.2084	-0.466547	-0.61425	-0.521385	-0.778795
BM184065	Dr.132634	Homocysteine-inducible, endoplasmic reticulum stress-inducible, ubiquitin-like domain member 1	HERPUD1	0.000341168	0.00781823	0.118412	-0.157605	-0.262477	-0.406503	-0.411331	0.00629935	-0.285899	-0.252333	-0.161279	-0.193891	-0.172475	-0.211097	0.305754	0.283586	-0.138209	0.458007	0.507334	0.455598	0.465786	0.170386	0.0675269	0.464788	0.213131	0.146225
BM181817	Dr.18414	Programmed cell death 4a	PDCD4A	0.000343116	0.00785312	0.956835	0.716447	0.772923	0.67439	1.01316	0.830378	0.70433	1.17233	0.635161	0.432879	0.191502	0.337438	-0.749522	-0.245384	0.148007	-0.205164	0.291523	-0.269524	0.228249	-0.103769	0.047569	-0.270373	-0.39428	0.42495
BI671010	Dr.80172	Hypothetical protein LOC792263	ZGC:77303	0.000344383	0.00785411	0.234632	0.0449208	0.10941	0.222603	0.0247554	0.214802	0.06969	-0.0198848	-0.0940153	-0.0949132	-0.0766177	0.189839	0.267085	-0.141819	0.042828	-0.00415745	-0.0675637	-0.22356	-0.314481	-0.103174	-0.207347	-0.515758	-0.364412	-0.528779
BI318485	Dr.77394	Hypothetical protein LOC553536	LOC553536	0.000344151	0.00785411	0.209817	0.252239	0.394836	0.55011	0.506131	0.4744	0.316782	0.425083	0.148193	-0.0457249	-0.0672722	0.110105	0.203831	0.361801	0.119848	0.148781	0.434841	0.31949	0.0393508	-0.0496658	0.111484	0.297689	0.375709	0.32644
AI721628	Data Not Found			0.000344751	0.007866	-0.0706537	0.458706	0.0993086	0.133199	-0.954451	-0.217794	-0.143965	-0.376667	-0.00242286	0.199167	-0.257031	0.121229	1.00271	0.594719	0.176318	0.526166	1.21515	1.83534	1.8517	0.954057	0.922028	1.21329	1.22648	1.90191
BI891434	Dr.51263	Ribosomal protein L18a	RPL18A	0.00035041	0.00795789	0.188804	0.402421	0.423374	0.474428	0.301085	0.617186	-0.0195637	0.240311	0.662439	0.22368	0.241205	0.203336	-0.0667425	0.216052	0.196208	0.235701	0.0337112	-0.280331	-0.525375	-0.197545	-0.513015	-0.206001	-0.807406	-0.477507
AA566708	Dr.75699	Hypothetical LOC568900	LOC568900	0.000350487	0.00795789	-0.636248	-0.580853	-0.245394	0.517819	0.891464	0.207979	0.171633	0.887124	0.324233	0.691601	0.461891	0.458342	0.22022	0.362271	-0.0398063	-0.449078	-0.199407	-0.108668	-1.07505	-0.0379679	-0.340286	-0.555165	-1.56387	-0.70423
AI723335	Data Not Found			0.000351813	0.00798126	-0.0400884	0.163907	0.0668114	-0.351885	-0.169676	-0.00127013	-0.305012	NaN	-0.318607	-0.263106	-0.212184	-0.327176	-0.04834	-0.144753	0.028483	0.098873	0.309415	0.41045	-0.00214956	0.17168	-0.0225062	0.245742	0.236559	0.00463334
AW058839	Dr.76994	Cystathionase (cystathionine gamma-lyase)	CTH	0.000351707	0.00798126	0.637208	-0.0675108	-0.619757	-0.355896	-0.805155	-0.165319	-0.407481	-0.264414	-0.633914	-0.564559	-0.27916	-0.309113	-0.3589	-0.374149	-0.283176	0.243009	-0.470472	0.559743	1.64273	1.51004	0.526444	0.708634	0.871083	0.856534
BI672040	Dr.83411	Transcribed locus, strongly similar to XP_001340063.1 PREDICTED: similar to LOC733367 protein [Danio rerio]		0.000354422	0.00798312	-0.091301	-0.0314836	0.160161	0.148527	0.284718	0.111338	0.226686	0.175192	0.320447	0.201004	0.319326	0.303102	-0.0242327	0.0873804	0.288359	-0.0597637	-0.104708	0.116578	-0.29621	-0.0929523	-0.00978595	-0.162092	-0.236329	-0.332394
BI890375	Dr.24221	ADP-ribosylation factor 5	ARF5	0.000353299	0.00798312	-0.010904	0.301486	-0.16417	-0.497802	-0.478105	0.115004	-0.558211	-0.656105	-0.38165	-0.374573	-0.418183	-0.387133	0.615217	0.156095	-0.195549	0.00399823	0.647551	1.23442	0.560568	0.157552	0.599445	0.873888	1.24766	0.799765
BI879686	Dr.5013	Myc-associated factor X	MAX	0.000354832	0.00798312	-0.39454	-0.440719	-0.185849	-0.351627	-0.247814	-0.134749	-0.420917	0.00428091	0.0298178	-0.0483495	-0.412099	-0.312255	-0.217893	-0.0922378	-0.209969	-0.045541	0.203987	0.517923	0.43213	0.202601	0.493544	0.30717	0.264321	0.659085
BI671169	Dr.9850	Opsin 1 (cone pigments), medium-wave-sensitive, 2	OPN1MW2	0.000354055	0.00798312	0.169108	0.543906	0.511283	0.344405	0.617906	0.789166	0.600546	0.578357	0.882923	0.438823	0.520327	0.458995	-0.389885	0.201391	0.252142	-0.0631377	0.117008	-0.177174	-0.746261	-0.104948	-0.0493993	-0.10986	-0.803336	-0.38866
BG303611	Dr.3374	Cathepsin B, a	CTSBA	0.000354734	0.00798312	-1.11277	-0.726942	-0.793567	-0.172716	-0.485841	0.00881948	0.373452	-0.999435	-0.813789	0.247406	-1.34504	0.49774	0.275275	0.880181	-0.552534	1.00095	1.76431	2.27274	2.08144	1.24891	2.01531	1.55807	1.4361	3.66896
AW420406	Data Not Found			0.000355044	0.00798312	-0.991505	-0.867912	-1.09393	-0.950033	-0.760579	-1.01507	-1.41203	-0.932174	-0.757821	-0.508386	-1.25724	-0.973449	0.273769	-0.347384	-0.320383	-0.225793	0.130621	0.144707	-0.66254	-0.253329	-0.251444	0.332567	-0.370879	-0.123672
BE201653	Dr.82154	Transcribed locus		0.00035589	0.00798374	-0.0114109	-0.0798737	0.191355	0.319253	0.439825	0.266439	0.168653	0.342958	0.0155125	0.02225	-0.074401	0.157732	-0.350793	-0.100821	-0.149418	-0.0591377	-0.193911	-0.134631	-0.185089	-0.519973	-0.0751257	-0.280897	-0.263217	-0.212809
BI533195	Dr.78546	Similar to insulin-like growth factor 2	LOC572929	0.000356146	0.00798374	0.62273	1.14652	0.127808	1.20278	1.31836	0.865368	0.320138	0.396478	0.831	0.359954	0.445	0.277314	0.0630764	0.0431353	0.0232821	-0.180973	-0.330032	-0.03364	-0.115229	-0.0569707	0.239239	0.266774	-0.382542	0.140584
BI887477	Dr.115819	Bromodomain containing 7	BRD7	0.000357697	0.00800671	-0.0328792	0.269459	0.167774	0.27061	0.319204	0.362641	0.139269	0.031082	0.294138	0.205938	0.190834	0.0411858	-0.121446	-0.117031	-0.235393	0.0512427	0.157262	0.101301	-0.0283642	0.00133443	-0.0602333	-0.099119	0.0386749	0.0100699
BI878211	Dr.83756	Metaxin 3	MTX3	0.000358293	0.00800671	0.277167	0.438364	0.492053	0.63492	0.900816	0.448099	0.266251	0.570243	0.28915	0.137643	0.274194	0.257902	0.36294	0.149925	0.342564	-0.108632	-0.107563	-0.031154	0.0284859	-0.287076	0.257006	0.0240152	0.0698451	-0.0445933
BG303266	Dr.122023	Transcribed locus, strongly similar to XP_686775.2 PREDICTED: similar to URKL1 [Danio rerio]		0.000360555	0.00806282	0.0229895	-0.237889	0.00322578	-0.087559	-0.153044	-0.0548993	0.179895	0.23172	0.525393	0.499033	1.02117	1.49182	-0.47992	-0.231979	0.0826815	-0.0743939	-0.00324494	0.295958	-0.179456	0.146595	0.0556833	-0.0381984	0.0696776	0.0751182
AW203148	Dr.24686	Si:dkey-66d18.1	SI:DKEY-66D18.1	0.000363378	0.00809648	0.29069	0.346151	0.185795	0.231268	0.280477	0.0600444	0.10878	0.0630617	0.505478	0.128166	0.392925	0.260851	-0.381632	0.118754	0.0346777	-0.017632	-0.198677	-0.47468	-0.656195	-0.0652291	-0.312294	-0.448714	-0.588375	-0.759803
BM181668	Dr.47429	Transcribed locus		0.000363611	0.00810777	-0.0332842	-0.0809803	-0.236965	-0.28862	-0.458097	NaN	-0.0473978	-0.0951747	-0.0775603	-0.102705	0.194358	0.0843603	-0.0589714	-0.269727	-0.203104	-0.247101	-0.31499	-0.316116	-0.422811	-0.255986	-0.410999	-0.401311	-0.297214	-0.349513
AF332983	Dr.78024	Zgc:56330	ZGC:56330	0.000364574	0.00811902	-0.506771	-0.242545	-0.0723018	-0.228963	0.218659	-0.0845844	0.201984	0.0442832	0.251983	0.251182	0.461436	-0.0179288	-0.523015	-0.207022	-0.116617	-0.210444	-0.85005	-0.864201	-0.43005	-0.477824	-0.572446	-0.793886	-0.596195	-0.612212
BG304082	Dr.80559	Glutamate-cysteine ligase, modifier subunit	GCLM	0.000371443	0.00824132	0.188643	-0.993138	-0.148305	-0.640934	-0.514151	-0.312248	-0.357622	-0.446184	-0.803666	-0.458249	-0.450334	-0.248128	-0.129396	-0.195346	-0.170848	-0.281484	0.264841	0.777615	1.15394	0.988776	0.616433	0.766742	0.817916	0.248037
AI444284	Dr.76946	Similar to Acylpeptide hydrolase	LOC100003944	0.000372298	0.00825237	0.0220866	0.194706	0.0654023	0.388958	0.328209	0.0991996	0.384837	0.483372	0.21999	0.145727	0.205783	0.00403218	-0.00628786	-0.148916	-0.0293479	-0.14326	NaN	-0.217632	-0.0734639	-0.0521034	-0.361864	-0.117618	-0.0526443	0.0172455
AI558549	Dr.22514	Hypothetical LOC573237	LOC573237	0.000379331	0.00839631	-0.268279	-0.671794	-0.788111	0.364414	0.763525	-0.0723667	0.264212	0.130818	0.0135345	-0.247903	-0.0236427	0.203693	-0.822602	-0.248447	0.0312767	-0.569718	-0.949471	-1.29305	-0.769761	-0.517243	-0.814919	-0.624309	-0.800767	-0.980006
AI964237	Dr.76050	ATP synthase, H+ transporting, mitochondrial F1 complex, alpha subunit 1, cardiac muscle	ATP5A1	0.000379662	0.00840712	-2.03986	-5.77948	-5.74774	-4.51428	-4.98688	-4.95101	-4.13577	-4.72615	-4.14412	-3.06551	-5.03715	-3.80362	-2.55515	-4.16761	-3.63347	-3.88663	-3.01248	-3.98804	-2.02377	-0.849514	-0.456103	-1.34769	-0.312755	0.0109538
BI673754	Dr.21065	Vacuolar protein sorting 36 homolog (S. cerevisiae)	VPS36	0.000382404	0.00843999	-0.137415	-0.351786	0.357413	0.339268	0.399263	0.387871	0.38696	0.394003	0.0561144	0.235321	0.431103	0.16143	-0.278729	-0.105792	-0.161378	0.0476344	-0.0590264	-0.244205	-0.449555	-0.386895	-0.274778	-0.430386	-0.124603	-0.468036
BI708887	Dr.79196	Si:ch211-133f22.4	SI:CH211-133F22.4	0.000383699	0.00845006	0.031808	0.0985412	0.144337	-0.00732469	-0.208708	0.106674	0.147658	0.1269	0.0378803	0.0381661	0.338985	0.161413	-0.0350008	0.00960222	-0.137803	-0.0319977	-0.0983302	-0.264148	-0.471847	-0.267026	-0.282997	-0.369386	-0.172997	-0.578159
BG303025	Dr.79900	Connexin 28.9	CX28.9	0.000382835	0.00845006	-0.0482237	-0.537531	-0.370114	-0.467713	-0.266023	-0.145064	-1.16942	-0.466059	-1.20708	-0.451919	-1.0741	-0.296454	0.314181	-0.458807	-0.124322	-0.0151908	0.260809	0.534177	0.0140038	0.404054	0.401687	0.903479	0.256499	0.68956
BM182231	Dr.42075	Zgc:101872	ZGC:101872	0.000384247	0.00845006	-0.0746241	0.0646205	-0.00939358	-0.169706	-0.417104	-0.0389222	-0.0702591	-0.154557	-0.143529	0.000220178	-0.0656767	-0.0806687	-0.085724	0.23782	0.0301747	0.221229	0.250173	0.377625	0.558102	0.298552	0.171949	0.142708	0.398744	0.374005
BG305829	Dr.82782	Transcribed locus		0.000386431	0.0084827	-0.113765	-0.0557215	-0.233673	-0.374512	-0.733885	-0.722956	-0.507716	-0.340179	-0.314516	0.0659986	0.021192	-0.0623999	-0.202273	-0.127755	-0.0618732	0.00375157	0.0277159	-0.236884	-0.0715676	0.0975785	0.00325291	0.210576	0.00334303	-0.254687
BI843294	Data Not Found			0.00038691	0.0084933	-0.696706	-1.54537	-1.67538	-1.54297	-1.60995	-1.41841	-1.28968	-1.59471	-1.05373	-0.942354	-0.946749	-1.04791	0.0587566	-0.770885	-0.583918	-0.484644	-0.190874	-0.0515255	-0.337265	-0.359855	-0.408035	-0.0292138	-0.296091	-0.935139
AI332232	Dr.104644	Transcribed locus		0.000388255	0.00850388	0.246112	0.243372	0.443033	0.275175	-0.0913754	0.252565	0.248949	-0.260408	0.364928	0.148631	0.7598	0.506755	-0.824895	-0.414738	-0.127371	-0.20843	-0.999511	-0.789072	-0.367257	-0.256748	-0.288975	-0.954831	-0.450682	-0.567557
BI885253	Dr.76610	Proteasome (prosome, macropain) subunit, alpha type,5	PSMA5	0.000389277	0.00851443	0.221474	0.142912	0.437418	0.473138	0.404461	0.730801	0.243195	0.373176	0.271184	0.122867	0.013193	0.281931	0.66966	0.510343	0.322879	0.562014	1.41688	1.69387	1.24047	0.739512	0.954331	1.00342	1.04797	1.10776
AF137538	Dr.132863	Tapasin	TPSN	0.000392488	0.00856867	-0.421002	-0.373854	0.0754483	-0.350716	-0.573664	-0.478756	-0.242613	-0.204965	-0.452057	-0.376417	-0.279568	0.20052	-0.337464	0.0907583	0.175216	0.434249	-0.195678	NaN	0.474244	1.02266	0.713354	0.658831	0.712881	0.305635
BI886699	Dr.132878	Similar to Secretory carrier membrane protein 2, like	LOC100002850	0.000394107	0.00860094	0.357628	0.0769068	-0.117807	-0.240831	-0.618938	-0.425657	-0.321903	-0.591149	-0.305699	-0.519314	-0.224395	-0.102933	-0.327634	-0.0862984	0.0230769	0.161662	0.052851	0.378593	0.382496	0.255108	0.338136	0.00794973	0.495987	0.585705
BG306112	Dr.116194	Zgc:77806	ZGC:77806	0.000394649	0.00861131	-0.994603	-1.0323	-1.04042	-1.27598	-1.43963	-1.07465	-1.2163	-1.19432	-0.486923	-0.745111	-0.634832	-0.487321	0.160315	-0.190468	NaN	-0.392644	0.822155	-0.119729	-0.317413	0.27248	0.295306	-0.38314	-0.188794	-0.373338
BI885443	Dr.132433	Similar to UDP-GalNAc:polypeptide, N-acetylgalactosaminyltransferase	LOC559073	0.000397152	0.00864344	-0.16475	-0.166409	-0.327004	-0.0154112	0.0304671	-0.0688249	-0.0939049	-0.0732067	-0.287847	0.0744532	0.467417	0.0486459	-0.397524	-0.260215	-0.248347	0.0422915	-0.0966539	-0.218467	-0.238878	-0.251683	-0.286795	-0.410546	-0.329098	-0.508746
AI964971	Dr.25567	Eukaryotic translation initiation factor 3, subunit M	EIF3M	0.000398456	0.00865373	-0.565998	0.180566	0.195228	-0.0721089	0.0043585	0.0403714	0.395135	0.212241	0.417905	0.232866	0.69754	0.610134	-1.03165	-0.16924	-0.240536	-0.30864	-0.830586	-1.13429	-0.910871	-0.400901	-0.4873	-0.655513	-0.684724	-0.980848
BG727601	Dr.12252	Hypothetical protein LOC796481	LOC796481	0.000401233	0.00870743	0.599228	0.0873945	-0.755097	-0.405995	-0.409476	-0.675118	-0.751871	-0.711091	-0.358643	-0.308983	-0.372967	-0.451626	0.520098	0.242642	0.10969	0.386092	0.731695	0.85524	0.773936	0.511324	0.381325	0.66606	1.68423	0.543224
BM182870	Dr.6690	Zgc:113035	ZGC:113035	0.000406207	0.00879274	-0.256472	-0.155608	-0.505571	-0.364222	-0.206045	-0.24389	-0.102276	-0.315419	0.0555847	0.142846	0.0871274	0.0876063	-0.103175	-0.268856	-0.367375	-0.222138	-0.476712	-0.332221	-0.394092	-0.239373	-0.258598	-0.480585	-0.690218	-0.656843
BG308788	Dr.11368	Transcribed locus		0.000405674	0.00879274	0.228888	0.732947	-0.213489	-0.192458	-0.316496	-0.0520846	-0.00629531	-0.164562	0.482797	0.351862	0.366082	0.397727	0.114512	0.0942422	0.26626	0.147839	0.44865	0.438979	0.674434	0.66927	0.476309	1.20725	0.861309	1.13719
AI884112	Dr.78068	Basic leucine zipper and W2 domains 1	BZW1	0.000409376	0.00882279	-0.147105	-0.501592	-0.206525	-0.352186	-0.107997	0.0440201	-0.269546	-0.228924	-0.120203	-0.373165	-0.469213	-0.094264	0.409172	0.0878338	-0.126925	0.024528	0.826409	1.05728	1.12873	0.427402	0.739652	0.601476	0.57279	1.21347
AW343712	Dr.139026	Transcribed locus		0.00040817	0.00882279	-0.0657001	0.147399	0.109268	0.311456	0.387752	0.41183	0.161719	0.419624	0.253614	0.170986	0.235826	0.21625	-0.0578473	-0.142426	0.0158967	0.0749167	0.251584	0.155154	-0.0283179	-0.147576	0.11391	0.114196	-0.0761071	-0.0131019
BE693136	Dr.74453	Hypothetical protein LOC100000597	LOC100000597	0.000409194	0.00882279	0.0654997	0.209916	0.134129	-0.407955	NaN	0.0132839	-0.210976	-0.244545	-0.44309	-0.606581	-0.656111	-0.993471	-0.100621	-0.0859238	-0.306552	-0.227126	0.0986369	0.156666	0.116266	-0.139239	0.0262945	-0.068417	-0.130461	0.212762
BI670935	Dr.32980	Carnitine deficiency-associated gene expressed in ventricle 3	CDV3	0.000411928	0.00886421	-0.214371	-0.055242	-0.186083	-0.312335	0.00492308	0.0295014	-0.372112	-0.0136036	0.0217087	-0.0177975	-0.346432	-0.0555532	0.527163	0.307882	-0.0520906	0.135346	0.609796	0.58504	0.80622	0.0498971	0.28868	0.890272	0.831803	0.850353
AW826484	Dr.122525	Transcribed locus		0.000411961	0.00886421	-0.310892	0.402993	-0.205983	-0.00768637	0.171958	-0.213503	-0.463983	-0.389282	0.141679	0.231544	0.0410716	0.111172	0.804812	1.03397	0.50953	0.498105	0.912767	1.00649	0.196584	0.499493	0.270021	0.603287	0.480323	0.43036
BI704370	Dr.29749	Eukaryotic translation initiation factor 4, gamma 2a	EIF4G2A	0.00041263	0.00887409	-0.548485	-1.2002	-0.526979	-0.689927	-0.602262	-0.551541	-0.552566	-0.610082	-0.688036	-0.601164	-0.416613	-0.460637	0.0574953	-0.121039	-0.22712	0.0577269	-0.0679328	0.322116	0.307522	-0.184762	-0.210221	-0.232781	-0.0849067	0.186083
AF025305	Dr.143580	Bactin2	BACTIN2	0.000416181	0.008892	-0.143538	0.630974	-0.410969	0.0706541	0.0654526	-0.379163	-0.615287	-0.687184	0.457839	0.307227	-0.58445	0.110933	1.59987	1.22331	0.45608	0.682587	1.64493	1.79946	1.10213	1.14404	1.17136	1.7994	1.1455	1.66911
AW567145	Dr.9683	Hypothetical LOC100147776	TRIQK	0.000415025	0.008892	0.661919	0.300091	0.510856	0.560466	0.925327	0.610809	0.652851	0.299555	0.860117	0.802416	0.809953	0.336994	0.0762086	-0.218312	0.204004	-0.0979003	0.256976	0.17397	-0.118305	-0.492473	0.00148086	-0.197525	0.138997	-0.0448436
BE557790	Dr.121217	Transcribed locus, strongly similar to NP_001007402.1 hypothetical protein LOC492760 [Danio rerio]		0.00041605	0.008892	-0.128685	0.22787	0.0396569	0.182316	0.147998	NaN	0.164443	0.12936	0.112848	0.0727915	0.0524828	0.213532	-0.266323	-0.112808	-0.136649	-0.0549046	0.0305514	-0.0579711	-0.162977	-0.0328659	-0.158724	-0.152877	-0.288297	-0.332747
BI317932	Dr.143755	Transcribed locus		0.000416203	0.008892	-0.181702	0.155574	-0.104715	0.225365	0.273381	0.336633	0.127572	0.150715	0.234049	0.182533	0.191398	0.21084	-0.200302	-0.567675	NaN	-0.040706	-0.0679594	0.0338954	-0.210506	0.0926124	0.00735538	-0.0724237	-0.0448345	-0.0720916
BI841627	Dr.77328	U2 small nuclear RNA auxiliary factor 2b	U2AF2B	0.00041879	0.00893286	-0.348875	-0.417329	0.0369275	-0.334408	-0.622761	NaN	-0.347576	-0.368102	-0.318536	-0.436411	-0.223216	-0.162304	-0.19408	0.189754	0.0748165	0.165438	0.119656	0.611366	0.54972	0.326345	0.165042	0.106799	0.305567	0.209413
AI588156	Dr.46531	Zgc:112355	ZGC:112355	0.000419014	0.00893286	0.0332972	0.0224397	-0.033717	-0.0123853	-0.241426	-0.279042	-0.411684	0.118822	-0.121983	-0.165566	0.181471	0.333009	NaN	0.108204	0.468934	0.632898	0.273111	0.569546	0.696742	0.731389	0.549787	0.665649	0.861194	0.322004
AW018965	Dr.106451	Hypothetical protein LOC797940	ZGC:113828	0.00042093	0.00895225	1.38788	0.248055	-1.33024	0.528191	-0.424045	-0.826501	-0.389515	0.158965	-0.448896	0.474039	-0.151211	0.308915	2.44232	1.68259	1.39738	1.22074	1.40224	1.67144	1.64794	1.95404	1.92471	2.46428	1.50856	2.08581
U93480	Data Not Found			0.000420639	0.00895225	-0.0586429	-0.0794549	-0.15237	-0.00657928	-0.0467977	0.0688305	0.139657	0.072309	0.0484374	-0.0985712	0.0206077	-0.144362	-0.244129	-0.209899	-0.261409	-0.198084	-0.284727	-0.406228	-0.407217	-0.104691	-0.241509	-0.277764	-0.120622	-0.32541
BI888915	Dr.37146	Zgc:92208	ZGC:92208	0.000422191	0.0089619	0.247621	0.71823	0.148531	0.0283114	-0.937483	-0.144448	-0.163618	-0.364384	0.0170353	0.192754	-0.204926	0.225422	0.962058	0.696881	0.192464	0.422258	1.174	1.8134	1.74755	0.977261	0.884624	1.18252	1.30646	1.83782
AF132085	Dr.81301	Similar to parathyroid hormone-related protein receptor PTH3R	PTHR3	0.000423885	0.00899274	-0.450067	-0.281341	0.0591912	0.29824	0.339155	-0.0647922	0.37279	0.33654	-0.0413662	0.28684	0.193918	0.0308768	-0.287577	-0.121311	-0.125122	-0.162667	-0.534815	-0.38498	-0.589518	-0.251759	-0.285798	-0.59976	-0.417078	-0.821456
BM184129	Dr.117556	TATA box binding protein	TBP	0.000428196	0.00905419	0.051843	-0.0906252	0.0451005	-0.358467	-0.343342	-0.465914	0.0293994	-0.320156	-0.252019	-0.110513	-0.232372	0.106247	-0.159138	0.262946	0.0882714	0.250414	-0.206742	-0.026658	0.606606	0.321278	0.256734	0.223027	0.509552	0.535451
AI437485	Dr.76900	DTW domain containing 1	DTWD1	0.000428229	0.00905419	-0.0106299	0.194878	0.509885	0.147017	-0.042244	0.136071	-0.0410604	0.3099	0.0857826	-0.0660113	0.022013	-0.0895407	0.0564247	-0.098372	-0.0412748	-0.0906892	-0.431014	-0.267401	-0.119293	-0.247777	-0.226498	-0.52794	-0.489407	-0.362665
BI890607	Dr.1208	Hypothetical protein LOC792248	C15ORF15	0.000429438	0.00906366	-0.691875	0.0709561	0.113966	-0.502868	-0.347013	-0.270057	0.184232	-0.0354841	0.268351	0.0270016	0.509013	0.415474	-1.08838	-0.179863	-0.406215	-0.52425	-1.04153	-1.39195	-1.04102	-0.406926	-0.882059	-1.01654	-1.19688	-1.0872
BI475104	Dr.16126	Protein phosphatase 6, catalytic subunit	PPP6C	0.000430256	0.00907311	0.121207	-0.0525051	0.156196	-0.21374	-0.327197	-0.419209	-0.185206	-0.281371	-0.232099	-0.140372	-0.0471383	-0.0749837	0.264288	0.298209	0.0943999	0.155722	0.215634	0.7331	0.590879	0.27111	0.0479084	0.294138	0.221399	0.32722
BM104604	Dr.297	Signal sequence receptor, gamma	SSR3	0.000432046	0.00907807	0.161241	0.361213	0.427969	0.0846195	0.412349	0.752919	0.499584	0.0294162	0.149667	0.0821164	0.140977	0.131083	0.0857049	-0.220614	-0.302208	-0.18457	-0.412934	0.053706	-0.282228	-0.318919	-0.68897	-0.816385	-0.284486	-0.630378
BG303022	Dr.39215	SAPS domain family, member 3	SAPS3	0.000432589	0.00907807	-0.0186761	0.0180145	0.0336621	0.219727	0.374047	0.008782	-0.0995044	0.0860181	0.0851802	0.0697663	-0.00845427	-0.0369736	0.512759	0.34076	0.503159	0.230217	0.487911	0.603433	0.489822	0.31104	0.558982	0.414806	0.192058	0.511616
AF093129	Dr.143367	Y box binding protein 1	YBX1	0.000431576	0.00907807	0.17815	0.741589	0.484928	0.580511	0.327205	0.475772	0.62597	0.313545	0.860508	0.334447	0.348956	0.810042	-0.0299772	0.4294	0.440877	0.265175	-0.197847	-0.32237	-0.48276	0.212418	0.036344	-0.499418	-0.611056	-0.752681
AW421046	Dr.30124	Ring finger protein 113A	RNF113A	0.00043243	0.00907807	0.0466281	0.02663	0.266379	0.444477	0.599053	0.440328	0.367763	0.788456	0.267805	0.206452	0.215825	0.215528	-0.217297	0.0333612	0.121581	-0.24358	-0.036828	0.295755	-0.0717876	-0.103342	0.0263243	-0.231991	-0.207428	-0.292764
AW175455	Dr.11668	Zgc:152900	ZGC:152900	0.00043326	0.00907807	-0.923973	-0.900549	-0.809936	-0.773399	-1.40766	-0.713807	-1.18256	-0.542904	-3.89733	-2.64255	-3.45482	-3.4928	0.299035	-0.207494	-0.355944	-0.199351	0.0346479	-0.209474	-0.315058	-0.246513	-0.0467579	-0.528206	-0.307944	-0.425514
Y14527	Dr.75784	Homeo box A10b	HOXA10B	0.000434117	0.00908743	-0.199493	-0.297768	0.701045	0.330874	0.570956	0.549258	0.24349	0.523623	0.151743	0.00959	0.0284416	0.340787	-0.27124	-0.373021	0.115683	0.00489571	-0.126052	-0.24552	-0.620685	-0.503054	-0.623607	-0.749319	-0.45456	-0.726065
AA497159	Dr.98	Pericentrin 1	PCNT1	0.000437244	0.00913859	-0.0423374	0.153184	-0.0696784	0.310719	0.265661	NaN	-0.0134827	0.169969	0.258031	0.102678	0.282075	0.210783	-0.312385	-0.366843	NaN	-0.121588	-0.125833	0.107904	-0.0783699	-0.105414	-0.189746	-0.323858	-0.222976	-0.0227194
AW184055	Dr.140464	DZ63M10.2 (novel MHC class I antigen)	DZ63M10.2	0.000440446	0.00917794	0.330494	0.34832	0.770659	0.569471	0.337354	0.654441	0.491612	0.887663	0.283078	0.193903	0.503308	0.545976	0.531251	0.730204	0.250263	0.197439	0.676738	0.698585	1.19585	1.59251	1.2767	1.78283	1.42593	1.0343
BI882088	Dr.133256	Transcribed locus		0.000440163	0.00917794	-0.169534	0.196852	0.0836559	0.0653611	0.0889429	0.10416	0.0241051	0.387385	-0.242962	-0.0581665	-0.0118305	0.0125032	-0.215729	-0.192381	-0.138938	-0.140164	-0.288122	-0.384607	-0.642861	-0.466779	-0.449073	-0.750054	-0.437905	-0.396334
AF164771	Data Not Found			0.000441373	0.00918713	-0.60336	-0.32191	-0.341012	-0.254018	-0.37579	-0.310702	-0.349137	-0.204971	-0.203997	-0.144537	-0.10912	-0.231909	-0.374894	-0.0624124	0.0207501	0.194288	0.358488	0.244769	0.0923015	0.0730333	-0.162482	0.126463	-0.00930503	-0.241945
BI980377	Dr.78538	1-acylglycerol-3-phosphate O-acyltransferase 4 (lysophosphatidic acid acyltransferase, delta)	AGPAT4	0.00044211	0.00919629	-0.297458	-0.264399	-0.0444453	-0.496839	-0.293563	0.0393126	-0.29646	-0.3844	-0.135528	-0.170701	-0.0820593	-0.0858361	-0.832416	-0.483219	-0.555118	-0.835002	-0.756075	-0.757897	-1.21591	-0.465078	-0.587052	-0.86673	-0.93284	-1.31393
AI588477	Data Not Found			0.000443783	0.00922621	-0.011667	-0.095088	0.0201768	-0.0303949	0.0448907	0.0930032	0.280261	-0.044558	0.196648	0.0429569	0.152256	NaN	0.0267116	0.118195	NaN	-0.2015	-0.174679	-0.0437557	-0.141307	-0.337905	-0.185287	-0.356545	NaN	-0.492875
BI980125	Dr.30642	2,4-dienoyl CoA reductase 2, peroxisomal	DECR2	0.000444728	0.0092353	0.287603	0.218518	-0.347255	0.190982	0.399424	-0.0168194	-0.170256	-0.127062	0.248726	0.140111	-0.365512	-0.109138	0.584875	0.613683	0.163404	0.422532	1.02724	1.18597	0.567348	0.771905	0.823469	1.17503	0.701926	1.13523
AI437355	Dr.106040	Transcribed locus		0.000447955	0.00927411	0.514663	0.276436	0.259573	0.69284	0.674552	0.497475	0.314819	0.330849	0.343278	0.264829	0.23131	0.24093	0.499037	0.655977	0.494621	0.412587	0.776244	0.181145	0.683807	0.533665	0.875241	1.00885	0.887091	0.907454
BI982135	Dr.86073	Transcribed locus		0.000448223	0.00927411	0.40734	0.0576837	0.365327	0.316388	0.350816	0.0341741	0.338267	0.371575	0.152226	-0.0475483	-0.00563633	0.154319	-0.181429	-0.267994	-0.398907	-0.236637	-0.597595	-0.210905	-0.0442764	-0.305599	0.143898	-0.119389	-0.144359	-0.249181
AF222995	Dr.77629	Myeloid ecotropic viral integration site 3	MEIS3	0.000451939	0.00933337	0.152116	0.688512	-0.0466886	-0.192234	-0.0309708	0.113604	0.130988	0.421627	0.147411	0.00257627	0.270791	0.23182	-0.427875	-0.0857846	-0.101522	-0.149185	-0.215564	-0.567747	-0.656725	-0.145916	-0.638927	-0.881759	-0.535668	-0.793033
BI891108	Dr.141	Shisa homolog 2 (Xenopus laevis)	SHISA2	0.000451852	0.00933337	0.169245	-0.24951	0.739616	0.418569	0.817369	0.477009	0.688788	0.665296	-0.185443	0.0657441	-0.0560328	-0.0295139	-0.657415	-0.17723	-0.200462	-0.269775	-0.715234	-0.765431	-0.646123	-0.544357	-0.41086	-0.706949	-0.594757	-0.559102
AI964296	Dr.116172	Hypothetical protein LOC794531	LOC794531	0.000452996	0.00934227	0.0156469	-0.288916	1.83e-05	-0.266477	-0.292588	-0.744031	-0.230845	-0.248071	-0.289228	-0.140124	-0.283326	0.0603305	-0.185255	0.0223267	-0.223763	0.1792	0.195285	0.367817	0.46237	0.568421	-0.111399	0.770283	0.279647	0.808534
BI897409	Dr.104452	Zgc:66253	ZGC:66253	0.000459059	0.00941868	0.114447	0.546046	0.128906	0.337591	0.411	0.422924	0.632936	0.26412	0.558533	0.438655	0.617591	0.264792	-0.165776	0.0118519	-0.0904921	0.169639	-0.0298231	-0.0116773	0.280267	-0.109317	-0.0245318	-0.415927	-0.0710298	-0.209299
BI880654	Data Not Found			0.000459115	0.00941868	-0.211444	-0.181855	-0.134915	-0.326699	-0.339724	-0.239302	-0.134199	-0.292659	0.000705802	-0.172498	0.0606784	-0.162675	-0.117295	-0.102434	-0.217647	-0.287525	-0.277807	-0.326929	-0.463449	-0.200242	-0.438464	-0.560569	-0.471405	-0.663508
BM185350	Dr.17325	Transcribed locus, strongly similar to XP_001331527.1 PREDICTED: hypothetical protein [Danio rerio]		0.000457698	0.00941868	0.419362	0.266243	0.275079	0.240087	0.0849623	0.286339	0.375857	0.264082	0.394064	0.344042	0.238184	0.421312	0.372463	0.235122	0.621432	0.439578	0.659394	1.02988	1.37437	0.529797	1.04986	1.02874	1.01118	1.4327
AI959074	Dr.75611	Ras homolog gene family, member Ae	RHOAE	0.000457609	0.00941868	0.15654	-0.0566675	0.461867	0.44206	0.620865	0.34538	0.0865165	0.209897	0.356941	0.157171	0.0352693	-0.184986	0.842348	0.868849	0.541008	0.407852	1.01134	1.1411	0.305221	0.433396	0.627269	1.00194	0.767654	1.16172
AF112374	Data Not Found			0.000460257	0.00942742	-0.159031	-0.125805	0.30676	0.417701	0.687426	0.14983	0.449621	0.949483	0.614165	0.564899	0.527529	0.281093	0.471696	0.0868646	0.40563	-0.206941	-0.234518	0.0850727	-0.0293484	-0.192926	-0.509547	-0.362183	-0.334025	NaN
BI878766	Dr.106694	Hypothetical LOC563225	LOC563225	0.000464692	0.00948253	-0.152283	-0.0971734	0.0114883	0.10617	0.2513	-0.17466	0.066625	-0.0183399	0.00264286	0.0822747	0.0555889	-0.0974097	0.0691739	-0.252145	-0.26141	-0.290518	-0.357297	-0.350936	-0.384568	-0.254446	-0.336445	-0.382541	-0.726766	-0.447754
AF231013	Dr.8329	PYD and CARD domain containing	PYCARD	0.000463532	0.00948253	-0.0645304	-0.631229	1.38318	1.6259	1.73457	1.46006	1.55206	1.73019	0.570376	0.618789	0.0749452	0.687546	-0.286562	0.108757	0.0556951	-0.13065	-0.425449	-0.154587	-1.19901	-0.594979	0.153112	-0.577376	-0.869079	-0.485696
BM185939	Dr.15245	Transcribed locus		0.000465359	0.00948253	0.307593	-0.275603	0.519762	0.677129	0.812805	0.265884	-0.0852663	0.868002	-0.220739	-0.131148	-0.0497952	-0.116425	-0.51521	-0.10802	-0.437496	-0.409858	NaN	-0.639583	-0.859926	-0.801921	-0.707602	-1.14125	-0.679192	-0.71839
BI865542	Data Not Found			0.000464168	0.00948253	-1.37734	-1.25501	-1.29519	-1.48329	-1.63127	-1.32328	-1.51644	-1.29704	-1.59781	-1.47239	-1.43117	-1.4565	-0.754524	-0.72805	-0.565863	-0.113901	-0.648925	-0.867985	-1.0874	-0.64387	-1.08038	-1.04999	-0.701944	-1.50866
BG303039	Dr.93492	Hypothetical protein LOC100002398	LOC100002398	0.000471546	0.00961334	-0.179787	-0.287783	NaN	-0.187772	-0.306451	-0.238773	0.0897357	-0.181952	-0.210444	-0.220288	-0.231041	0.110194	-0.245187	0.0900589	0.120535	0.288412	0.0797712	0.548594	0.778087	0.522172	0.355332	0.226743	0.413374	0.71128
BE202055	Dr.107685	Transcribed locus		0.000473595	0.00964211	-1.03571	-0.310405	0.0641585	-0.359417	-0.585008	-0.397766	-0.471562	-0.506435	-0.715259	-0.451718	-0.153097	-0.128221	0.123881	0.105794	0.01618	-0.377526	-0.233385	-0.310368	-0.0890729	0.15942	0.209009	0.820357	0.541662	0.356029
BM036395	Dr.73909	Si:ch211-154o6.6	SI:CH211-154O6.6	0.000478183	0.00966361	-0.900004	-0.358579	-0.538934	-0.221058	0.0213556	-0.378215	-0.569521	-0.35865	0.139532	-0.229329	-0.387661	-0.202719	2.68968	1.90896	-0.0240514	0.41834	3.13858	3.07849	2.0594	1.42324	1.05277	2.79135	2.68963	1.91467
BI983379	Dr.76089	Zgc:77702	ZGC:77702	0.00047791	0.00966361	-0.365417	-0.658184	-0.378456	-0.393084	-0.552369	-0.175975	-0.331989	-0.582928	-0.269141	-0.234087	-0.22783	-0.157964	-0.401413	-0.48417	-0.455807	-0.276167	-0.305435	-0.636991	-0.778745	-0.46346	-0.654492	-0.90265	-0.973594	-0.988788
BI891913	Dr.43183	Mago-nashi homolog, proliferation-associated (Drosophila)	MAGOH	0.000477319	0.00966361	-0.310754	-0.608528	-0.473667	-0.58101	-0.332168	-0.115392	-0.25099	-0.288509	-0.480226	-0.342932	-0.449937	-0.244409	-0.406814	-0.101329	-0.0757211	-0.103886	-0.350622	-0.149052	0.866941	0.227075	0.154689	0.16341	0.20224	0.291486
BI430088	Data Not Found			0.000476878	0.00966361	-0.346867	-0.196157	-0.428259	-0.417654	-0.238673	-0.347244	-0.304366	-0.44111	-0.0998402	0.114923	-0.284482	-0.280761	0.3686	0.266109	-0.0786875	0.0969975	0.374832	0.400186	0.0857495	0.177733	0.225476	0.303812	0.489449	0.0228436
AI721573	Dr.90938	Transcribed locus		0.000477685	0.00966361	0.0315908	0.133878	-0.0154485	0.146873	0.20426	0.145034	-0.00905708	NaN	0.11474	-0.027072	0.0356012	-0.0501119	0.0876561	NaN	NaN	0.0839295	-0.152685	-0.0333084	-0.090253	-0.164246	-0.23188	-0.340396	-0.266953	NaN
AI584358	Dr.4996	Transcribed locus		0.000479006	0.00967191	-0.667443	-0.861917	-0.679508	-1.26515	-1.14211	-1.06482	-1.02293	-0.59046	-0.702292	-0.548143	-0.64553	-0.303782	-0.56938	-0.345124	-0.10009	-0.281146	-0.739226	-0.404749	-0.537529	-0.110522	-0.303755	-0.161632	-0.00153376	-0.457329
AW154176	Dr.114279	Hypothetical LOC555064	LOC555064	0.000484169	0.00976086	-0.608105	-0.820936	-0.586022	-0.522079	-0.57115	-0.575971	-0.571934	-0.621583	-0.285073	-0.0470948	-0.772269	-0.443365	-0.656183	-0.203492	-0.536139	-0.482302	0.303402	0.15407	0.422776	0.0255269	0.232228	0.288899	0.250903	0.30125
AI601740	Dr.78003	Transcribed locus		0.000486563	0.00980932	-0.440601	-0.704581	-0.291473	-0.538658	-0.747054	-0.375264	-0.473848	-0.302953	-0.580106	-0.257577	-0.40207	-0.390626	-0.246755	-0.166805	-0.00992442	0.305018	-0.107514	0.0539781	0.0547514	0.184518	-0.170236	-0.115789	-0.0698691	-0.0810477
BI671800	Data Not Found			0.000488162	0.00981741	-0.559372	-0.61726	-0.358773	-0.680226	-0.736985	-0.626924	-0.455431	-0.375995	-0.505527	-0.306377	-0.322987	-0.164467	-0.440256	-0.306943	-0.334064	-0.165538	-0.429589	-0.201887	-0.313481	-0.242068	-0.410833	-0.235455	-0.258814	-0.358121
BI474293	Dr.14734	Pseudouridylate synthase 7 homolog (S. cerevisiae)	PUS7	0.000493253	0.00990586	0.157154	0.264486	0.399541	0.691866	0.997986	0.757753	0.582892	0.715669	0.389796	0.361184	0.0460747	0.414242	0.00557945	0.298547	0.134637	0.111607	0.262181	0.006201	0.135746	-0.0983387	0.297857	0.365499	0.249431	0.458246
BI877930	Dr.33037	SOCS box-containing WD protein SWiP-1	WSB1	0.000493583	0.00991382	-0.291533	-0.462172	-0.544275	-0.400696	-0.277912	-0.0582688	-0.567697	-0.407895	-1.45845	-0.15068	-0.347764	-0.585173	0.143665	-0.15635	-0.267616	0.0451265	0.215598	0.25511	0.382411	0.369294	0.137269	0.490288	0.713396	0.141124
BI430189	Dr.85829	Centrin, EF-hand protein, 2	CETN2	0.000496365	0.0099418	0.00694995	0.179492	0.542761	0.610128	1.21587	0.519788	0.529827	0.92516	0.718096	0.856782	0.711195	0.654539	-0.153594	NaN	-0.437126	-0.192918	0.313354	-0.0288715	0.241218	-0.2792	-0.0746969	-0.0593175	0.0903766	0.256046
AW116980	Dr.120409	Hypothetical LOC567773	LOC567773	0.000499163	0.00997757	-0.401454	0.575926	-0.244084	-0.45727	-0.397327	-0.429627	-0.226516	-0.271956	0.022933	-0.000306615	0.0988153	-0.0591539	-1.03652	-0.348076	-0.435769	-0.486037	-0.795786	-1.11654	-0.981962	-0.785625	-0.852076	-0.995316	-1.15467	-1.14305
AJ304429	Dr.82596	Gonadotropin-releasing hormone 3	GNRH3	0.000499149	0.00997757	-0.030131	-0.13002	0.151115	0.436742	0.315146	0.239081	0.557541	0.365501	0.0743744	0.266587	0.420182	0.0513979	0.348094	0.047374	-0.0964349	-0.137255	-0.365438	-0.269473	-0.332275	-0.215311	-0.127579	-0.302343	-0.107622	-0.288281
BI845781	Dr.105318	Hypothetical LOC564101	LOC564101	0.000501834	0.0100253	-0.0387565	-0.0815197	-0.120825	-0.103456	-0.0342538	-0.157673	-0.208464	-0.0766549	-0.10116	-0.0574687	-0.0104109	0.0805797	0.0822293	-0.0888672	0.0948486	-0.37956	-0.532976	-0.448098	-0.209007	-0.302445	-0.0819161	-0.109985	-0.188185	-0.466856
AW343948	Dr.34142	RIO kinase 3 (yeast)	RIOK3	0.000502885	0.0100331	-0.181806	-0.131464	-0.279251	-0.374459	-0.472886	-0.297795	-0.452552	-0.326004	-0.179859	-0.290335	0.0773184	0.0643461	-0.243582	-0.245566	-0.0851142	0.143199	0.388845	0.190102	0.570735	0.0147768	-0.00411846	0.254294	0.21954	0.209456
BM181289	Dr.108185	Si:rp71-1h20.5	SI:RP71-1H20.5	0.000503732	0.0100409	-0.0684825	-0.00718476	0.0086935	0.218642	0.434328	0.23351	0.253959	0.0100892	0.159994	0.327738	0.319352	0.174583	-0.291666	-0.101744	-0.289831	-0.187084	-0.382963	-0.206145	-0.255265	-0.364011	-0.463259	-0.0513495	0.151194	-0.560336
AW281965	Dr.6789	Transcribed locus		0.000506797	0.0100884	-0.227139	0.0110517	0.0175636	-0.405189	-0.529181	-0.30969	-0.219331	-0.19346	0.0828129	-0.0554126	-0.131107	-0.200817	-0.916387	-0.482799	-0.533064	-0.566245	-0.657948	-0.685897	-0.848332	-0.321435	-0.503371	-0.590522	-0.503239	-0.766729
BM185169	Dr.132286	Transcribed locus		0.000508123	0.010096	-2.69637	-2.43213	-2.27785	-2.41047	-2.4988	-2.88394	-3.06788	-2.67948	-1.88974	-2.11297	-1.82268	-2.43701	-1.13356	-0.820307	-2.08684	-0.94482	-0.74257	-0.930497	-1.61268	-1.25021	-2.29642	-1.58848	-1.65929	-1.42383
AW058978	Dr.143593	Pericentriolar material 1	PCM1	0.000511106	0.0101097	-0.185946	0.0297558	-0.0386904	0.0932199	0.0413919	-0.044087	0.170562	0.18653	0.111049	-0.0178474	0.0562125	-0.0451907	-0.0742431	-0.304438	-0.0272171	-0.0531831	0.163548	0.0104403	-0.1835	-0.292943	-0.14691	-0.219128	-0.249657	-0.315197
AF191578	Dr.78356	GATA-binding protein 6	GATA6	0.000512996	0.0101097	-0.0658919	0.0981043	0.102695	0.188991	0.00470041	0.520893	0.116576	0.197521	0.0418326	0.0423397	0.0487656	0.0905846	-0.277756	-0.315472	-0.0941911	-0.0906601	0.0469535	-0.264981	-0.199165	-0.15744	-0.159218	-0.395173	-0.260303	-0.431424
BI880068	Dr.122281	Transcribed locus, moderately similar to NP_056121.1 ubiquitin specific protease 24 [Homo sapiens]		0.000509903	0.0101097	-0.0788039	-0.572683	-0.14504	-0.0741987	0.158686	0.546946	-0.296351	-0.180365	-0.298231	-0.213643	-0.110479	-0.152554	-0.470596	-0.282797	-0.334103	-0.368099	NaN	-0.688929	-0.621861	-0.82077	-0.684394	-1.08363	-0.561627	-0.705547
BI864052	Dr.133341	Transcribed locus		0.000512551	0.0101097	-0.249789	-0.308348	-0.197434	0.0123342	0.24407	0.163469	-0.273318	-0.0495798	-0.102196	-0.0860929	-0.114561	-0.0657213	-0.0635018	-0.209103	-0.187318	-4.11e-05	-0.332909	-0.515286	-0.602809	-0.454388	-0.2667	-0.595466	-0.408806	-0.604258
BM095366	Dr.85477	Hypothetical protein LOC100005809	CH211-251O16.3	0.000512326	0.0101097	0.0743737	-0.0813133	NaN	0.072578	0.644611	0.12104	0.776122	0.0624225	0.684285	0.743779	0.651151	0.665595	-0.10455	0.0190781	0.0295275	-0.0189144	-0.275043	-0.412021	-0.10297	-0.141105	-0.206586	-0.239092	-0.0340104	-0.00880544
BI880641	Data Not Found			0.0005099	0.0101097	0.184046	0.145553	0.0279347	0.0507064	0.135573	-0.0545148	-0.0617523	-0.0697003	0.100824	-0.0977931	0.0128243	0.00612834	0.510177	0.445229	0.107083	0.31181	0.188051	0.408538	0.266369	0.13487	0.270898	0.574856	0.718245	0.33724
BM154017	Dr.75652	Phosphotidylinositol transfer protein, beta	PITPNB	0.000513408	0.0101097	0.158113	0.0434061	0.43162	0.669687	0.766276	0.667721	0.283495	0.371245	0.226824	0.0515283	0.0365488	0.234759	-0.0138562	0.283713	0.328272	0.238	0.285885	0.457861	0.180733	0.0251981	0.112293	0.353311	0.371764	0.249134
AF157560	Dr.107358	Fibroblast growth factor receptor 3	FGFR3	0.000531845	0.0104716	-0.11862	-0.118127	-0.0768987	0.0865242	-0.0839042	-0.00729654	0.127026	0.0275116	0.0594778	0.126591	0.146338	0.100545	-0.16815	-0.107465	-0.128909	-0.492285	-0.185629	-0.0647068	-0.313787	-0.256942	-0.096514	-0.449452	-0.20261	-0.428888
AW171623	Dr.7761	Cullin 1b	CUL1B	0.000534072	0.0104733	-0.126881	-0.293644	0.0457765	-0.394732	-0.450327	-0.314233	-0.244612	-0.259999	-0.245241	-0.431586	-0.298855	-0.0835726	-0.301157	-0.146823	0.00699961	0.102866	-0.0619524	0.610113	0.59327	0.210462	0.163976	0.249019	0.378365	0.379196
BI865719	Dr.84409	Transcribed locus		0.000534188	0.0104733	-0.0822847	-0.0669378	-0.0108422	-0.139068	-0.099207	0.0581299	0.101626	-0.0264858	-0.0616259	0.0659057	0.202696	-0.0516321	-0.0798857	-0.417044	-0.0178751	-0.354982	-0.291882	-0.291869	-0.348049	-0.182515	-0.434434	-0.49109	-0.325761	-0.557754
AB032264	Dr.75529	Glycogen synthase kinase 3 alpha	GSK3A	0.000534065	0.0104733	-0.142224	-0.164546	0.0687057	-0.34545	-0.366202	-0.0776372	-0.167661	-0.142226	-0.291124	-0.0810085	-0.121748	-0.131303	0.0495368	-0.0509053	0.159533	0.142797	0.0391421	0.284662	0.514565	0.144853	0.200804	0.061221	0.235582	0.302753
Y14427	Dr.8290	Protein tyrosine phosphatase 1b	PTP1B	0.000538063	0.0105392	0.112835	0.278777	0.304743	0.258214	0.245913	0.232848	0.306582	0.448812	0.331099	0.177574	0.187072	0.273335	0.200026	0.00665141	0.220863	0.11357	0.0971619	0.122379	0.163268	0.0518869	-0.0561373	-0.0889923	-0.0411247	0.0424154
AW171260	Dr.78200	Novel protein similar to vertebrate WD repeat domain 44 (WDR44)	CH211-1C14.1	0.000539793	0.0105657	0.0321291	-0.0713055	0.275923	0.00521215	-0.141282	-0.454181	-0.309491	-0.173186	-0.0396552	-0.071989	-0.146694	0.0892587	0.27951	0.478557	0.184316	0.288422	0.285632	0.649383	0.358505	0.386816	0.33629	0.547975	0.352047	0.212767
AI444530	Data Not Found			0.000541338	0.0105727	-0.376227	0.134896	-0.436086	-0.485979	-0.51438	-0.436835	-0.515228	-0.424795	-0.111593	-0.0373408	-0.294518	-0.279436	0.253556	-0.00645018	0.254599	0.180827	0.364955	0.368118	-0.0363631	0.314916	0.258342	0.485043	0.0232512	0.119245
BI865801	Dr.77454	Zgc:73265	ZGC:73265	0.000542236	0.0105796	-0.740639	-0.740247	-0.0987392	-0.287744	-0.372206	-0.240428	-0.385295	-0.343034	-1.07719	-0.811905	-0.72521	-0.832445	-0.432054	-0.028879	-0.00225957	-0.0618945	-0.0198583	-0.120457	0.523437	0.15042	0.215756	-0.0579823	0.0128175	0.28363
BI888169	Dr.6928	Chaperonin containing TCP1, subunit 6A (zeta 1)	CCT6A	0.000543908	0.0106061	0.123186	0.424371	0.379091	0.423083	0.784169	0.343786	0.367163	0.635122	0.611053	0.229559	0.436273	0.468978	-0.193074	0.181289	0.0356207	-0.123545	0.090714	-0.0170087	-0.083409	-0.0910254	0.0802843	-0.0588211	-0.432208	0.0632498
BI891492	Dr.683	Family with sequence similarity 73, member A	FAM73A	0.00054589	0.0106324	-0.198277	-0.475603	-0.159085	-0.343556	-0.500889	-0.209748	-0.364613	-0.258784	-0.181724	-0.367687	-0.273077	-0.340556	-0.306845	0.0037213	-0.15858	0.117181	0.137352	0.365639	-0.066227	0.03566	0.0263078	0.0695344	0.132899	-0.161317
AF073290	Dr.81274	Semaphorin 3h	SEMA3H	0.000547862	0.0106587	-0.183066	0.17064	0.307096	-0.0261749	-0.104318	0.233387	0.207432	0.0308163	-0.162851	0.0351638	-0.0207287	0.0783099	-0.0449925	0.119763	0.122197	-0.285169	-0.387667	-0.250906	-0.409827	-0.343807	-0.440588	-0.462648	-0.274947	-0.439803
AW077293	Data Not Found			0.00055242	0.0107238	-0.502714	-0.00096381	-0.175592	0.00721596	-0.16138	-1.31143	-0.500554	-0.397186	0.22383	0.299817	0.126821	0.281349	0.159065	0.163353	-0.162089	1.9723	2.18361	0.2214	-0.158636	3.71792	5.66514	4.67669	4.46273	4.05193
AW594957	Data Not Found			0.000555536	0.0107506	0.180412	0.118144	-0.61518	0.0547802	-0.10069	-0.210923	-0.447342	-0.224713	-0.184141	-0.0290043	-0.386182	-0.278501	0.813298	0.685957	0.0356815	0.386242	0.588298	1.22798	0.285633	0.446641	0.748054	0.818615	0.958711	0.753478
AW128348	Dr.28239	Programmed cell death 10a	PDCD10A	0.000555534	0.0107506	0.129857	-0.473953	0.138778	-0.297828	-0.324628	-0.363888	-0.404043	-0.141308	-0.449049	-0.290697	-0.397862	-0.324895	0.0860611	-0.0174379	0.0164985	0.229584	0.1582	0.81361	0.640734	0.314679	0.239513	0.202622	0.670648	0.347208
AF071260	Data Not Found			0.000555025	0.0107506	-0.273483	-0.658367	-0.499547	0.00977397	0.628192	0.390831	0.156906	0.353224	0.502226	0.338659	0.521418	0.274163	-0.292498	-0.306726	-0.29141	-0.698496	-0.0831238	-0.426348	-0.911207	-0.595764	-0.0964113	-0.0569889	-0.654853	-0.688289
AI883832	Dr.23593	Zgc:56412	ZGC:56412	0.000554557	0.0107506	0.0466458	-0.317434	-0.105895	-0.382582	-0.529205	-0.461676	-0.367305	-0.566601	-0.43832	NaN	-0.00504874	NaN	-0.356289	0.193911	0.0135553	0.0811564	0.0804172	0.311596	0.238856	0.298581	0.0279508	0.267828	0.0591665	0.112911
BI710281	Dr.16573	Zgc:112524	ZGC:112524	0.000558317	0.0107766	0.64477	0.25275	-0.226949	0.186913	-0.123299	-0.0731098	-0.103877	0.0316553	0.130825	0.0423459	-0.01376	0.225983	0.430568	0.842311	0.781869	0.801676	0.602341	0.670216	0.403097	0.840015	0.517793	0.951843	0.663815	0.781991
BI326616	Dr.77212	Mannan-binding lectin serine peptidase 2	MASP2	0.00056006	0.0107772	0.0691548	0.156818	0.0752154	-0.11128	-0.427259	-0.246099	-0.421905	-0.348696	-0.249917	-0.308522	0.121475	-0.00918186	0.141286	0.191651	0.259827	0.289586	0.251376	0.231328	-0.0397548	0.711138	0.426522	0.5421	0.231936	0.386252
BI706478	Dr.107673	Zgc:73155	ZGC:73155	0.000559734	0.0107772	0.514802	0.413726	0.398234	0.317596	0.294141	0.167951	0.175621	-0.0295685	-0.151547	-0.0213784	0.0116616	0.0367695	0.30145	NaN	0.257721	-0.0262131	0.156833	-0.0412288	-0.314328	-0.129407	-0.30423	-0.105712	-0.0935092	-0.731601
AF281003	Data Not Found			0.000559353	0.0107772	0.449483	0.257651	0.163662	0.719908	0.473963	0.829931	0.713918	0.754232	0.367431	0.0129211	0.0901377	-0.121178	0.177848	NaN	NaN	0.089975	-0.249807	0.0393348	0.526466	0.31051	0.291862	0.390854	0.178023	0.259253
BI886452	Data Not Found			0.000560543	0.0107838	1.1637	-0.157504	-0.0590716	0.299116	0.436281	0.480609	0.60676	0.638468	0.221149	0.175966	0.556148	0.548399	-1.48578	-0.759329	-0.0814625	-0.654268	-1.71829	-1.76416	-1.30533	-0.642833	-0.459503	-1.21142	-0.59357	-0.590301
AF246184	Dr.29724	Immunoglobulin light iota variable 1, s5	IGIV1S5	0.00056217	0.0107904	-0.114659	0.0850275	0.175301	0.241178	0.680385	0.248104	0.0476457	0.277592	0.0582207	0.212632	-0.0301413	0.174952	-0.280391	-0.149619	-0.118137	-0.278295	-0.171549	-0.228652	-0.258601	-0.337776	-0.147669	-0.0347076	-0.181992	-0.427468
BE201957	Dr.82181	Angiopoietin-like 2b	ANGPTL2B	0.000567409	0.0108483	-0.105719	0.0281078	0.0857958	0.544022	0.344388	0.075504	0.16427	0.0303907	0.0548452	0.175126	0.143002	0.236385	-0.205608	-0.218536	NaN	-0.0569083	-0.0818275	-0.0210946	-0.255021	-0.0672242	-0.076457	-0.145926	-0.187164	-0.0502443
AI959694	Dr.74531	Syndecan 4 like	SDC4L	0.000565833	0.0108483	-1.3116	-1.45447	-1.46757	-1.49269	-1.26961	-1.44757	-1.37209	-1.5657	-0.968289	-1.36547	-1.14397	-1.0405	0.679884	0.442261	-0.994027	-0.642381	0.571197	1.67728	0.592089	0.335661	-0.44674	1.36043	0.891286	0.139351
BG727233	Data Not Found			0.000567369	0.0108483	-0.425757	-1.10053	-0.996611	-0.861175	-0.674611	-0.785224	-0.834968	-0.812763	-0.78001	-0.716771	-0.84263	-0.820222	1.08782	0.78404	-0.27404	0.0632393	1.59802	1.4581	1.06292	0.0416152	-0.340143	0.8592	0.632458	0.168781
BE693150	Dr.76512	Septin 7a	SEPT7A	0.000569523	0.010893	0.331326	0.116504	0.106838	-0.165866	-0.401823	-0.213518	-0.0343668	-0.14775	-0.451389	-0.396869	-0.285433	-0.201554	0.212429	0.0681763	-0.0655053	0.158097	0.0962857	0.747826	0.575599	0.202362	0.195629	0.978641	0.761066	0.310078
BI533270	Dr.75425	Transcribed locus, strongly similar to NP_001001724.1 translocase of outer mitochondrial membrane 22 homolog [Danio rerio]		0.000573781	0.0108934	0.199905	0.0942818	0.0932082	-0.0168029	-0.0323991	0.0425122	-0.0466568	-0.208469	-0.120192	-0.293508	-0.0900926	-0.181455	-0.0716597	-0.318792	0.102686	0.109422	0.332504	0.211094	0.311357	0.184961	0.0475061	0.278794	0.386465	0.202127
AI722924	Dr.35816	Zgc:63622	ZGC:63622	0.000573534	0.0108934	-0.0282502	-0.127875	-0.0490955	-0.19548	-0.0261705	0.130179	0.150644	-0.0811556	0.121206	0.0125585	0.134509	0.0398872	-0.20777	-0.150089	-0.0918351	-0.11695	-0.189531	-0.299845	-0.405364	-0.13017	-0.255999	-0.350785	-0.343283	-0.479618
AI584415	Dr.113919	Signal transducing adaptor molecule (SH3 domain and ITAM motif) 1	STAM	0.000572678	0.0108934	0.291249	0.148032	0.374859	-0.172649	-0.179668	0.0371275	-0.226078	-0.129651	-0.252188	-0.0245791	0.0345162	-0.0538479	0.0202223	-0.0691887	0.338982	0.0653809	0.349105	0.329366	0.347141	0.461801	0.324946	0.232658	0.0543156	0.387253
BI885488	Data Not Found			0.000572743	0.0108934	-0.60388	-0.494068	-0.3085	-0.460036	-0.544696	-0.215245	-0.552526	-0.183881	-0.852141	-0.709749	-0.862909	-0.80165	-0.294632	0.022407	-0.0961788	0.0398099	NaN	-0.00477752	-0.115347	-0.225436	-0.212745	-0.155087	0.0336273	-0.1057
BM155251	Dr.15401	Transcribed locus, strongly similar to XP_685684.1 PREDICTED: hypothetical protein [Danio rerio]		0.000571123	0.0108934	0.100001	-0.116423	0.193794	0.317905	0.539176	0.396348	0.703079	0.581382	0.263015	0.506014	0.532455	0.413367	-0.1354	-0.246614	NaN	0.259438	-0.0536133	-0.0726982	0.281525	0.210418	0.172455	0.382538	0.105861	0.324521
BI846985	Dr.122409	Transcribed locus		0.000572053	0.0108934	-0.63113	-0.603982	-0.677831	-0.892236	-1.164	-1.10233	-1.10322	-0.752614	-0.648768	-0.395032	-0.300381	-0.465698	-0.27736	-0.148541	-0.395427	0.144335	0.332032	-0.41678	-0.314933	0.0228068	-0.185197	-0.160221	-0.0766423	-0.783438
BM081047	Dr.76429	Zgc:136591	ZGC:136591	0.000576221	0.0109061	0.288257	-0.199137	-0.00200405	0.143811	0.332619	0.324946	0.13396	0.0125612	0.409296	0.186973	0.264244	0.411236	-0.517181	0.153215	-0.187947	-0.296973	-0.280366	-0.750876	-0.843084	-0.36276	0.00233378	-0.747366	-0.670668	-0.930932
BI428485	Dr.81543	Si:dkey-217m5.1	SI:DKEY-217M5.1	0.000575551	0.0109061	-0.274484	-0.0214771	0.203357	0.0667092	0.331956	NaN	0.962438	-0.045065	0.49439	0.33408	0.568848	0.334419	0.298789	1.24005	1.30562	1.57281	1.56028	0.816517	0.149293	1.25333	1.77837	2.57512	2.29979	4.3746
BM101502	Dr.140816	Transcribed locus, weakly similar to NP_001078916.1 hypothetical protein LOC129881 [Homo sapiens]		0.000576943	0.0109125	0.156092	0.0270397	NaN	0.573803	NaN	0.55223	0.885829	0.861542	0.682545	0.613008	0.447068	0.302643	0.286324	0.0470799	NaN	-0.169528	NaN	NaN	0.0679633	0.049592	NaN	0.342401	NaN	NaN
BM036334	Data Not Found			0.000580104	0.0109377	0.089956	-0.0594012	0.0828466	0.270103	0.08389	0.424681	0.150205	0.382683	0.206982	0.238055	0.323882	0.382406	0.782096	0.293311	0.143722	0.41988	0.668267	0.547222	0.736077	1.00705	0.624874	0.826198	0.683628	0.733354
BM154624	Dr.78053	Zgc:73375	ZGC:73375	0.000579527	0.0109377	-0.628305	-0.559907	-0.319236	-0.432842	-0.578267	-0.279445	-0.143383	-0.0505488	-0.235049	-0.289321	-0.0722985	-0.189696	-0.119052	-0.118289	-0.000472885	-0.122368	-0.241481	-0.285533	-0.443727	-0.319012	-0.462792	-0.495065	-0.398484	-0.601904
AI437134	Data Not Found			0.000581289	0.0109377	-0.477982	-0.661261	-0.54871	-0.587322	-0.635433	-0.53336	-0.653848	-0.765723	-0.564917	-0.309179	-0.602642	-0.501682	0.434541	-0.175052	-0.103737	-0.242773	0.0296573	0.414139	NaN	-0.0552436	-0.232455	0.254772	-0.087478	-0.0168603
BI474827	Dr.7340	Solute carrier family 16 (monocarboxylic acid transporters), member 9a	SLC16A9A	0.000581324	0.0109377	-0.235195	-0.691666	-1.05645	-0.995514	-1.1208	-0.630984	-0.691014	-0.720931	-0.168694	-0.768296	-0.615036	-0.9625	2.21905	0.699945	0.00660796	0.91923	1.28796	2.53817	1.90189	1.04111	0.892627	-0.0429857	1.47894	-0.103482
BI842415	Dr.95260	Transcribed locus		0.00058706	0.0110254	-0.188074	-0.196956	0.463725	0.142304	0.454657	0.011146	0.746773	0.211711	0.8352	1.04468	0.9773	0.522571	-0.344753	-0.047795	-0.0530779	0.179465	-0.158029	-0.00773941	0.0309503	0.0428733	0.0105074	-0.0885547	-0.239804	-0.266169
BI877949	Data Not Found			0.00058701	0.0110254	-0.0853865	-0.0905194	-0.0721443	-0.295028	0.0780473	-0.0602634	0.00312461	-0.0902675	0.311458	0.526631	0.577442	0.199579	-0.474967	0.0292132	-0.201169	0.0257159	-0.118788	-0.232367	-0.361363	-0.163593	-0.406873	-0.450453	-0.350389	-0.386314
AW421114	Dr.81598	Claudin 10-like2	CLDN10L2	0.000589195	0.0110503	0.0417461	0.0455545	0.171163	0.412049	0.517104	-0.0173812	0.324496	0.301497	0.178839	0.0852476	0.049665	0.105077	0.0687683	-0.0479043	-0.130467	-0.147259	0.0252669	0.0376513	-0.245687	-0.156906	-0.276184	-0.373156	-0.227806	NaN
BE016322	Dr.78336	Protein geranylgeranyltransferase type I, beta subunit	PGGT1B	0.000591445	0.0110752	0.240432	0.102924	0.0782512	-0.0280029	-0.143197	-0.0313647	0.0293809	0.0930226	-0.0217903	-0.00883744	-0.0895965	-0.0982378	0.00378436	0.195017	-0.0072162	0.0354813	-0.112833	-0.0812936	-0.138209	-0.167968	-0.00265321	-0.319689	-0.172667	-0.314236
AW076955	Dr.22350	Transcribed locus		0.000592746	0.0111	-0.299089	-0.628042	-0.59685	-0.549525	-0.37999	-0.22203	-0.763599	-0.939644	-0.267339	-0.427103	-0.625922	-0.538722	-1.36718	-0.658508	-0.64113	-0.920474	-1.60116	-1.3779	-1.176	-0.783524	-1.20092	-1.75264	-1.28102	-1.73559
BI533389	Dr.133202	Transcribed locus		0.000594129	0.011106	-0.729661	-0.546241	-0.734331	-0.980627	-0.935076	-0.746945	-0.76162	-0.549618	-0.560656	-0.680817	-0.362651	-0.499296	-0.352468	-0.373989	-0.327622	-0.107133	0.00559929	-0.343214	-0.615837	-0.215496	-0.242726	-0.395991	-0.353494	-0.64967
AF190508	Dr.208	Hypothetical protein LOC791813	SLC11A2	0.000596417	0.0111308	0.252541	0.671774	0.533609	0.415132	0.467991	0.302544	0.389335	0.184579	0.536941	0.387142	0.464427	0.509064	-0.0621688	0.0778837	0.0474788	-0.000920211	-0.904802	-0.228663	-0.00443155	-0.312362	-0.134634	0.11825	0.0121642	-0.0321179
BE016688	Dr.78482	Im:7158730	IM:7158730	0.000597219	0.0111368	-0.328366	-0.0165833	-0.00339169	0.342303	0.481537	0.376395	0.518427	-0.061638	1.05218	1.18794	1.0892	0.466294	-0.207311	0.0184079	-0.172148	0.157104	-0.411316	-0.228103	-0.0977684	-0.396323	-0.32332	-0.173383	-0.183947	-0.200915
BI325778	Dr.81865	Zgc:100908	ZGC:100908	0.000597531	0.0111428	0.276159	0.147711	0.225826	0.346919	0.293918	0.412499	0.24255	0.129728	-0.197383	-0.144888	-0.147028	-0.115369	-0.0663334	-0.0654072	-0.0577208	0.107374	0.116587	-0.0527149	0.00529948	-0.111673	-0.0330027	0.0596248	0.0168667	0.222124
AI974149	Dr.75177	Bromodomain-containing 2a	BRD2A	0.00060527	0.0112604	0.517135	0.221128	0.647601	0.642548	0.895427	0.566783	0.415812	0.513579	0.36505	-0.0234216	0.230903	0.276102	-0.114327	0.0084918	0.0908893	-0.0676769	-0.125818	0.384274	-0.050721	-0.199498	0.164168	0.0978233	-0.0338918	0.150646
BG799195	Dr.116015	Serine (or cysteine) proteinase inhibitor, clade D (heparin cofactor), member 1	SERPIND1	0.000614824	0.0113692	0.401005	0.73305	0.229132	0.469703	-0.26814	0.215596	0.504575	0.499325	-0.160776	0.0562098	0.00385009	0.00363735	0.70375	0.815085	0.561546	0.516573	0.387065	0.558055	0.677698	0.915397	0.745605	1.49647	0.991559	1.0219
AW184143	Dr.23608	Zgc:66409	ZGC:66409	0.000614039	0.0113692	-0.154118	-0.438666	-0.00811028	-0.150743	-0.497927	-0.228854	-0.168527	-0.0428347	-0.679926	-0.236174	-0.348011	-0.246847	-0.105588	-0.091537	-0.089363	-0.131152	-0.616087	-0.283879	0.0818556	0.239301	0.147932	0.790675	0.41817	0.403413
AI545172	Dr.104493	Transcribed locus		0.000614122	0.0113692	-0.208268	-0.387338	-0.100218	-0.342246	-0.3091	-0.18822	-0.19141	-0.430287	-0.225404	0.108183	-0.00154195	0.16333	-0.311239	0.0907174	0.326947	0.42311	-0.0344439	0.31252	0.196266	0.634158	0.366068	0.651464	0.735175	0.225498
BI841756	Data Not Found			0.000613247	0.0113692	-0.197388	-0.161855	-0.575114	-0.56533	-0.411035	-0.638129	-0.686825	-0.634473	-0.185578	-0.320744	-0.459124	-0.341796	0.0838027	-0.112568	-0.0430478	0.0657368	0.100998	0.186247	-0.226922	0.117348	-0.0128393	0.162926	-0.123422	-0.0643477
BI709715	Dr.8045	Phosphoribosyl transferase domain containing 1	PRTFDC1	0.00061465	0.0113692	0.0850757	0.215282	-0.0425504	-0.112333	-0.022268	0.341904	0.142923	-0.0221182	0.111207	-0.0641855	0.130675	0.226763	-0.632481	-0.149221	-0.166875	-0.226303	-0.400838	-0.498495	-0.337364	-0.0285582	-0.135083	-0.610287	-0.607974	-0.48772
AI959108	Dr.121609	Transcribed locus		0.000612634	0.0113692	-0.257833	-0.224993	-0.146918	-0.370868	-0.754185	-0.327434	-0.740775	-0.620039	-0.948551	-0.294788	-0.208857	-0.290014	-0.251134	-0.341264	-0.281374	-0.19368	0.514706	0.159235	-0.0397625	0.1128	-0.208213	0.00406981	-0.296997	-0.187907
AF202053	Dr.4077	Nucleoside diphosphate kinase-Z2	NDPKZ2	0.000618352	0.0114118	0.590105	0.222124	0.576507	0.697163	0.82034	0.7981	0.655698	0.608926	1.03363	0.812884	0.582354	0.892381	-0.0796487	0.442608	0.127285	-0.21589	0.217949	0.0388243	0.15899	0.31721	0.309122	0.317492	-0.223001	0.276529
BI879683	Dr.67670	Zgc:153997	ZGC:153997	0.000618883	0.0114174	-0.699701	-0.753342	-0.251822	-0.970922	-0.7312	-0.655045	-0.710973	-0.605958	-0.0868121	-0.254243	-0.103043	-0.168888	1.09708	0.264592	0.198691	0.264787	0.813859	1.71917	1.29859	0.145028	-0.0431669	0.824139	1.0494	0.727574
AI396988	Dr.132277	Transcribed locus		0.000620989	0.0114214	-0.194982	-0.450321	-0.170995	-0.27756	-0.680832	-0.812715	-0.668955	-0.464959	-0.971148	-0.55009	-0.467105	-0.436951	-0.474579	-0.0857381	-0.0631569	-0.00954254	-0.215332	-0.100212	0.0868841	0.173903	-0.108755	0.0728347	0.202155	-0.10475
AW279802	Data Not Found			0.000621778	0.0114214	-0.319096	-0.380242	-0.16976	-0.246608	-0.496011	NaN	-0.121725	-0.129547	-0.535969	-0.38919	-0.505149	-0.307216	-0.466313	-0.510453	-0.0214901	0.291636	-0.251908	-0.115992	0.0273215	0.753179	1.11927	0.566857	1.10045	0.59429
AI558833	Dr.907	Ribosomal protein S3A	RPS3A	0.000622237	0.0114214	0.051381	0.379818	0.254307	0.463028	0.890472	0.4862	0.360475	0.521978	0.974911	0.599949	0.376389	0.555669	-0.191986	-0.0401308	-0.225993	-0.221849	0.0856554	-0.276359	-0.737597	-0.475651	-0.0404885	-0.0248189	-1.07086	-0.227025
AI497132	Dr.77176	Hypothetical LOC571991	LOC571991	0.00062192	0.0114214	0.37564	0.29058	1.4847	1.17097	1.67655	1.60297	1.28145	1.41658	0.625977	0.663243	0.55958	0.571103	-0.297438	0.298563	0.310198	0.0202455	0.199088	-0.0860335	-0.145489	0.266657	0.294949	0.337318	0.217685	-0.205638
BI326782	Dr.118244	Hypothetical protein LOC100006895	LOC100006895	0.000624206	0.0114453	0.894803	1.20072	-0.253267	0.423569	0.067502	0.00316904	-0.022909	-0.0886479	0.0866012	0.268917	0.54055	0.0719735	1.30914	1.1027	0.456011	1.12301	0.693257	0.608602	0.631189	0.562872	1.07441	1.87849	1.83842	1.62588
BI896304	Dr.78394	Hypothetical protein LOC791534	LOC791534	0.000631685	0.0115588	-0.331017	-0.334778	-0.173887	-0.32843	-0.341758	-0.240607	-0.166703	-0.118787	-0.267098	-0.139038	-0.0107869	-0.136512	-0.157089	-0.382444	-0.233644	-0.292899	-0.331293	-0.411773	-0.493486	-0.364906	-0.405948	-0.498697	-0.398174	-0.635732
BI891318	Data Not Found			0.000632912	0.0115588	-0.147855	-0.0335955	-0.0662292	-0.12023	0.108822	0.0261581	-0.102669	-0.306814	0.237075	0.140331	0.0203839	0.0171486	2.01201	1.48927	0.330723	0.207033	2.47479	2.44204	1.86826	0.821524	0.885771	2.66618	2.70473	1.79733
AI957783	Data Not Found			0.000633471	0.0115588	-0.0242635	0.378036	0.662744	0.735016	0.546982	0.527544	0.117998	0.395541	0.216571	0.0139258	0.0366502	0.170219	-0.216741	0.0526353	-0.137774	-0.0492054	0.119248	-0.18262	-0.0772654	-0.243831	-0.0466004	0.0659944	-0.205192	-0.157518
BF717398	Dr.82536	Hypothetical LOC556236	LOC556236	0.000631112	0.0115588	-1.48202	-1.37276	-1.05005	-1.72755	-1.55377	-1.56622	-1.65409	-1.55327	-1.20186	-1.00125	-1.12873	-1.04285	0.905323	0.895319	-0.526664	-0.459477	-0.151573	0.246895	0.148555	-0.294025	-1.18397	1.30411	0.128835	-0.515054
BI983747	Dr.75938	Muscle-specific beta 1 integrin binding protein 2	MIBP2	0.000634097	0.0115642	0.427968	0.834778	0.693941	0.0969303	0.204501	0.603105	0.233415	0.0898144	0.59732	0.45339	0.272332	0.409264	-0.286645	0.232445	0.0934271	-0.0986598	-0.0681708	-0.292958	-0.109183	0.177022	0.00664624	-0.07879	-0.463666	-0.460943
AW281953	Dr.7456	Transcribed locus		0.000636798	0.011606	-0.0989384	0.165883	0.11982	-0.100041	-0.22489	-0.0582605	-0.051711	-0.0994112	0.0863868	-0.0240376	-0.0452854	0.106839	0.198038	0.208593	0.135826	0.34976	0.638653	0.614037	0.26141	0.193391	0.0172829	0.655034	0.136738	0.279115
AI601795	Dr.78023	Hypothetical protein LOC793872	LOC793872	0.000637975	0.0116113	-0.458277	-0.503225	-0.309124	-0.454884	-0.567505	-0.483241	-0.750959	-0.328767	-0.785321	-0.34783	-0.0773936	-0.101579	-0.361853	0.0533346	0.0625159	0.0267115	-0.243424	0.0271534	-0.0967725	0.224471	0.0436017	-0.0321761	0.290596	-0.0103444
BI533748	Data Not Found			0.000641007	0.011653	-0.572798	-0.682847	-0.609366	-0.75932	-0.93591	-0.804167	-0.648326	-0.782534	-0.59164	-0.451252	-0.593881	-0.511946	-0.00336614	-0.467412	-0.0638718	-0.0870097	-0.282893	-0.0471336	-0.475011	0.127322	-0.180786	-0.224965	-0.181016	-0.561801
BM101561	Dr.77126	Chymotrypsinogen B1	CTRB1	0.000642081	0.0116583	-1.013	-1.45521	0.0978339	-0.0121067	0.790041	0.467085	-0.161466	0.737026	-0.141556	0.160893	0.485781	0.0308343	0.70444	0.272489	0.133873	-0.388167	-0.0431166	-0.538913	-1.03187	0.648859	-1.34367	-1.73623	-3.57971	-2.33765
BG727284	Dr.66177	Transcribed locus		0.000647316	0.0117361	0.524083	0.13333	0.377081	0.562029	-0.361447	0.548492	-0.553399	-0.415315	-0.44793	-0.335387	-0.332384	-0.433689	1.02726	1.22542	0.651234	0.346122	1.19152	2.117	0.780805	0.774778	0.896021	0.424456	0.726673	0.309539
BI876766	Dr.121431	Hypothetical LOC563410	LOC563410	0.000648517	0.0117594	0.431354	0.488988	-0.10611	0.0494696	-0.117057	0.00539244	-0.19361	-0.237206	0.0279626	-0.201039	-0.147741	-0.197604	1.10578	0.639379	0.307627	0.568997	0.898287	1.14566	0.883012	0.403191	0.290378	0.56574	0.327696	0.189646
AW154108	Dr.106429	Wu:fi22e08	WU:FI22E08	0.000650964	0.0117826	-0.0469035	-0.149019	-0.175449	-0.687173	-0.53752	-0.62988	-0.29759	-0.0385434	-0.501343	-0.366442	-0.239821	-0.0315492	0.0681439	0.193903	0.138818	0.173005	-0.488618	0.124475	0.436424	0.298482	0.0768223	0.105619	0.541244	0.199889
AW116858	Dr.80454	Wu:fi20g04	WU:FI20G04	0.000654826	0.0118289	-1.67865	-1.10419	-1.76584	-0.822462	-1.16071	-1.58561	-2.04131	-1.13004	-0.204086	-0.900765	-0.498109	-0.89556	1.07868	-0.366511	-0.277793	0.158262	2.61148	1.2404	2.84136	1.05014	0.415013	2.9563	2.03709	0.599313
BI843253	Dr.5933	Transcribed locus		0.000655152	0.0118289	0.0483039	-0.113094	-0.0986509	-0.309747	-0.368631	-0.0770962	-0.250717	-0.0995801	-0.0770925	-0.171405	-0.0714018	0.0528842	-0.161724	-0.129469	NaN	0.215703	0.173066	0.257186	0.0419668	0.023357	-0.0399354	-0.0895595	-0.0884898	-0.11015
AI964318	Dr.105686	Similar to ribosomal L1 domain containing 1	LOC563247	0.000655678	0.011834	-0.567435	0.415627	0.387805	0.0972811	0.588913	0.182864	0.671409	0.143754	0.940136	0.542705	0.912152	0.593429	-0.764356	-0.192079	-0.796656	-0.595559	-0.487548	-1.04137	-0.703547	-0.3607	-0.0676096	-0.258515	-0.871084	-0.257749
BE200932	Dr.119564	Hypothetical protein LOC799253	LOC799253	0.000659382	0.011862	-0.111669	-0.0359834	-0.264039	-0.369341	-0.316859	-0.231589	-0.153621	-0.062146	-0.0830722	0.104451	0.14702	0.135178	0.162813	NaN	0.0477698	-0.225883	-0.145543	-0.381643	-0.21151	-0.0773071	-0.467217	-0.274093	-0.317064	-0.216939
BG891854	Dr.90487	Zgc:172295	ZGC:172295	0.000659078	0.011862	0.063757	0.201806	-0.101833	-0.193662	-0.587066	-0.3723	-0.124835	-0.224335	0.0414865	-0.146659	-0.0654462	-0.00450177	0.0990268	0.145587	0.109842	0.284671	0.395468	0.65331	0.297273	0.345495	-0.0399273	0.43563	0.152789	0.0108046
BM036637	Dr.15474	Synaptonemal complex protein 3 like	SYCP3L	0.000663096	0.0118949	-0.47613	-0.14355	-0.337722	-0.572411	-0.298899	-0.160614	-0.199443	-0.187142	0.261044	-0.0414714	0.160357	0.117749	-0.675764	-0.391898	-0.321754	-0.318389	-0.665778	-1.09928	-0.931566	-0.462801	-0.803775	-0.940019	-0.822409	-0.970019
BI879533	Dr.82621	Protocadherin 10b	PCDH10B	0.00066311	0.0118949	-0.223606	-0.086786	0.146057	-0.135061	-0.291158	0.0736014	0.0505289	0.0622643	0.0176611	-0.186037	0.0869245	0.0243262	-0.235501	-0.0305639	-0.0523169	-0.321999	-0.451803	-0.434318	-0.605504	-0.175798	-0.438131	-0.566599	-0.445629	-0.625614
U29894	Dr.624	Retinoid x receptor, alpha b	RXRAB	0.00066232	0.0118949	-0.0940401	0.260636	-0.607616	-0.563223	-0.981741	-0.480739	-0.665171	-0.634176	-0.236727	-0.0263052	0.0595547	-0.135522	0.817949	0.388866	-0.154763	0.409602	0.490852	0.752709	0.998562	0.753475	0.582846	1.00037	NaN	0.102159
BI865009	Data Not Found			0.000663867	0.0118998	-0.352266	-0.429292	-0.241811	-0.671645	-1.01219	-0.519963	-0.633733	-0.6037	-1.55363	-0.979984	-1.07932	-1.08956	-0.178915	-0.186216	-0.125663	-0.0356745	-0.348513	-0.17846	-0.409786	-0.021243	-0.0262721	-0.25459	0.023865	-0.366841
AI666928	Dr.132444	Wu:fa94e11	WU:FA94E11	0.000668686	0.0119373	0.0660138	-0.338991	0.120711	0.153464	0.305752	-0.162635	0.268425	0.139004	0.189615	-0.0114287	0.0498856	0.0821299	0.199526	0.0561509	-0.0307087	-0.432109	-0.355584	-0.342341	-0.218538	-0.311059	-0.282698	-0.46534	-0.311646	-0.190592
BI890906	Dr.76048	Ribosomal protein L28-like	RPL28L	0.000668647	0.0119373	-0.0623958	0.10298	0.26317	0.404851	0.186309	0.695457	0.416437	0.387469	0.553081	0.219079	0.22647	0.428644	-0.213818	0.229154	0.00638085	-0.0181696	0.0965133	-0.106323	NaN	-0.0896526	-0.234264	-0.113001	-0.704525	-0.433056
BI887052	Dr.77920	Similar to CIN85-associated multi-domain containing RhoGAP 1	LOC566523	0.000668959	0.0119373	-0.0455228	0.0115209	0.168645	0.495939	0.852322	0.196189	0.031686	0.224453	0.2525	0.240921	-0.0460054	0.109773	-0.167089	0.0876052	-0.219132	-0.135151	0.0437003	-0.100747	-0.848236	-0.902148	-0.12001	-0.263579	-0.263021	-0.285024
BI878907	Dr.115409	Hypothetical LOC566858	LOC566858	0.000666953	0.0119373	-0.00199449	-0.000254328	-0.265261	0.0356682	-0.0912971	-0.176776	-0.337468	-0.451887	-0.453775	-0.117632	-0.188086	-0.311785	-0.402044	-0.152481	-0.0976959	0.180929	0.196134	0.360551	-0.140877	-0.278149	-0.120085	-0.0211295	-0.260888	-0.354703
AF164742	Dr.79866	Hypothetical protein LOC792089	YRK	0.000675438	0.011997	1.14873	-0.483339	-0.19884	-0.322534	-0.15279	-0.242908	0.00269079	-0.0815659	0.166439	0.0489299	0.284494	0.25777	0.374657	0.124962	-0.00220679	0.686721	1.69053	1.94412	1.36741	1.02333	1.20211	1.57437	1.20081	0.813251
BG304171	Dr.20155	Synovial sarcoma translocation, chromosome 18 (H. sapiens)	SS18	0.000674386	0.011997	0.079808	0.449482	0.812485	0.249132	0.654498	0.484331	0.150609	0.118832	0.209253	0.236008	0.208123	0.25763	-0.226164	-0.131817	0.095621	-0.171153	-0.105648	-0.151029	-0.0368212	-0.265583	-0.110285	-0.0765013	-0.0520509	-0.0388931
AW116186	Dr.80533	Coagulation factor X	F10	0.000676281	0.011997	-0.0624589	0.345627	-0.453265	-0.254578	-0.52023	-0.187747	-0.484133	-0.613221	0.0053448	-0.316941	-0.0608851	-0.0633507	-0.0343374	-0.0468222	0.0311912	0.316091	0.145705	0.215446	0.231856	0.875024	0.867145	0.565285	0.485483	0.403908
AW077002	Dr.73417	Similar to inositol polyphosphate 4-phosphatase type II alpha	LOC560006	0.000675249	0.011997	-0.198995	0.127693	-0.127146	-0.115355	-0.00214775	-0.0942455	-0.0193097	-0.118412	-0.0446068	0.0954623	0.214408	0.0817351	-0.187746	-0.0310159	-0.160149	-0.337629	-0.403981	-0.180235	-0.163745	-0.0714837	-0.162835	-0.353456	-0.238392	-0.512796
BM184009	Dr.77127	Zgc:66382	ZGC:66382	0.000675819	0.011997	-0.850932	-1.505	0.238615	0.214516	1.10618	0.7221	0.496007	1.12304	-0.139523	0.575576	1.07973	0.532487	1.27219	0.211275	0.255166	-0.446873	0.131886	-0.239261	-1.33811	1.08052	-1.23247	-1.79725	-3.39742	-2.68638
BI885186	Dr.90108	Si:ch211-214c7.5	SI:CH211-214C7.5	0.000677634	0.0120195	0.264035	0.186699	0.311555	0.174333	0.187809	0.39838	0.325334	0.280709	-0.280909	-0.110522	-0.100679	-0.107804	0.455445	0.46573	0.344387	0.32122	0.604657	0.973072	0.711353	0.547404	0.698234	0.87904	0.570841	0.601037
BM082684	Dr.25643	Protein inhibitor of activated STAT, 2	PIAS2	0.000680081	0.0120419	0.119186	0.227595	0.212017	0.203489	0.395209	0.228227	0.405336	0.319988	0.469375	0.316821	0.198068	0.269274	0.139011	0.278738	0.194343	0.104249	-0.00926292	0.0547735	0.203986	0.0830679	-0.0382799	-0.018841	0.0186746	0.139569
AW421888	Dr.77368	Syntaxin binding protein 3	STXBP3	0.000682106	0.0120514	-0.1749	-0.499524	-0.544523	-1.06358	-0.697902	-0.744383	-0.430567	-0.601332	-0.693175	-0.51129	-0.0757656	-0.24039	-0.487235	-0.169028	0.04004	-0.182316	-0.670588	-0.201549	0.210789	0.201077	-0.149336	-0.0186645	0.32272	0.142663
BI326588	Data Not Found			0.000682292	0.0120514	0.0597212	0.011417	0.230613	0.47921	0.635131	NaN	0.548847	0.411267	0.399505	0.431385	0.355918	0.280774	0.807988	NaN	NaN	NaN	-0.0240587	0.0515055	0.327439	-0.0992651	0.153241	0.0636666	-0.0581519	NaN
BM103340	Dr.99377	Poly A binding protein, cytoplasmic 1 b	PABPC1B	0.00069038	0.0121796	0.237125	0.854775	0.237837	0.70139	1.36933	0.924482	1.13209	1.06436	1.32902	0.644988	0.372194	0.693222	0.220813	0.255985	0.0792643	0.247936	-0.029823	-0.360352	-0.453353	-0.158567	0.454526	0.0792535	-0.799375	0.147278
BG303199	Dr.78679	Myoneurin	MYNN	0.000691037	0.0121842	-0.15429	-0.250373	-0.519424	-0.476463	-0.420489	-0.35469	-0.124099	-0.232468	-0.173706	0.00359446	0.119534	-0.0817195	-0.115691	-0.0279914	-0.186029	-0.157364	-0.4172	-0.680008	-0.382811	-0.24432	-0.391593	-0.718207	-0.512637	-0.694645
AW422094	Dr.33092	Zgc:77034	SNX12	0.00069313	0.0122063	-0.0649858	0.115651	-0.0451041	-0.284783	-0.167878	-0.0597967	-0.274709	-0.0498501	-0.446257	-0.158	-0.394791	-0.302742	0.173911	0.171592	0.225591	0.186875	0.436565	0.617304	-0.0737991	0.28699	-0.150735	0.239382	0.138641	-0.0309668
BG883520	Dr.34449	Hypothetical protein LOC798205	LOC798205	0.000695399	0.0122284	-0.0349432	0.0379784	0.264281	0.118286	0.385265	0.320606	0.196459	0.28981	0.0163331	-0.0234607	-0.020467	0.0465516	0.0971903	-0.0306287	0.093218	0.0805649	-0.203238	-0.367794	-0.185032	-0.267289	-0.0831808	-0.303911	-0.249311	-0.405987
AW421020	Dr.115882	Hypothetical protein LOC796920	LOC796920	0.000698271	0.0122681	1.85144	0.498102	1.38588	1.04908	0.118903	1.54439	1.46048	0.962751	0.152728	-0.00503945	0.157391	-0.220338	-1.35808	-0.461797	0.414682	-0.72134	-1.10285	-1.11553	-1.00008	-0.180148	-0.00833848	-1.46139	-0.701879	-0.937119
AI942960	Data Not Found			0.000699482	0.0122725	0.169763	0.133554	-0.0787478	0.0309173	-0.261524	0.0731979	-0.0337285	-0.0653839	-0.0889533	-0.237494	-0.1537	-0.180315	-0.0928274	-0.194094	-0.202397	-0.362611	-0.457852	-0.302545	-0.269928	-0.205806	-0.243955	-0.22061	-0.210105	-0.185594
AW116463	Dr.78689	Hypothetical protein LOC791461	ZGC:56067	0.000700187	0.0122769	-0.46431	0.192283	-0.168263	-0.278269	-0.331684	-0.416706	-0.442519	-0.638322	0.0301492	-0.0611566	-0.0861879	-0.0694429	-0.832312	-0.486202	-0.492146	-0.423895	-0.680362	-0.805784	-0.867683	-0.748399	-0.848325	-0.847117	-1.10575	-0.84559
BI326746	Data Not Found			0.000702301	0.0122989	-0.193358	-0.577648	-0.632633	-0.707056	-0.804722	-0.890121	-0.785092	-0.942444	-0.481912	-0.47941	-0.430336	-0.527193	-0.367831	-0.213285	-0.986657	0.013597	NaN	-0.255869	0.131336	0.295252	0.105148	-0.182456	-0.26515	-0.173825
AW173869	Dr.13707	Zgc:55452	ZGC:55452	0.000703909	0.0123208	0.205788	-0.10676	0.0162736	-0.264763	-0.246961	-0.462018	-0.151498	-0.244939	-0.935095	-0.788424	-0.747053	-0.663564	-0.11126	0.0674741	0.0913314	-0.0941559	0.185645	0.00124806	0.428009	0.0816912	0.216646	-0.239044	0.0785696	0.337241
AF014366	Dr.75806	Paired box gene 3	PAX3	0.000706132	0.0123426	0.0292883	-0.750688	0.147985	0.257134	0.0212203	0.29956	-0.120063	0.189529	-0.296279	-0.0833649	0.184475	-0.0448772	-0.81956	-0.271144	-0.387077	-0.422676	-1.12463	-1.03281	-1.23745	-0.463392	-0.917811	-0.81589	-1.12179	-1.38803
BG883783	Dr.83280	Transcribed locus		0.000708769	0.0123819	-1.76601	-1.60022	-0.786748	-1.13116	-1.40097	-1.68378	-0.812227	-0.938594	-1.1835	-1.17987	-1.11896	-1.05142	-0.542517	-0.423195	-0.878103	-0.606111	-0.844562	-0.498706	-0.246305	0.137694	-0.546347	-0.622782	-0.256969	-0.647482
BE016522	Dr.82032	Hypothetical protein LOC792079	HEYL	0.0007107	0.0124036	-0.444848	-0.389785	-0.147162	-0.622704	-0.598114	-0.0485361	-0.296382	-0.468309	-0.213443	-0.227366	-0.0908417	-0.0391035	-0.966315	-0.759342	-0.730932	-0.740707	-0.774852	-1.13521	-1.42357	-0.5453	-0.578761	-1.18837	-1.1087	-1.61808
AI601374	Dr.77908	Transcribed locus		0.000718463	0.0125124	-0.258995	-0.21731	-0.0890235	-0.326875	-0.136126	-0.313206	-0.363832	-0.140632	0.0740727	0.00400419	-0.411624	-0.199521	0.291141	0.0713428	0.103248	0.0466239	0.575624	0.707955	0.129426	0.138745	0.264457	0.686958	0.219431	0.532579
L04805	Data Not Found			0.000720711	0.0125514	NaN	-0.329683	0.590109	-0.134603	-0.335771	-0.0724419	0.116159	0.176075	-0.106468	-0.00810428	-0.0655521	0.442375	-0.50307	-0.587784	-0.266829	-0.306834	-1.19139	-0.987752	-0.245246	1.05045	0.666258	1.28374	1.86888	0.812501
AA605994	Dr.5631	N-ethylmaleimide sensitive fusion protein attachment protein alpha	NAPA	0.000721879	0.0125555	0.431808	0.253569	0.303711	-0.0912147	0.0772872	0.213381	0.063764	0.149811	-0.126139	-0.0172804	0.0746802	0.124958	-0.164534	0.0571624	0.18221	-0.130963	-0.298382	-0.293002	-0.325407	-0.101645	-0.192724	-0.0405302	-0.0551719	-0.144595
AW133705	Dr.132758	Rad and gem related GTP binding protein 1	REM1	0.000724455	0.0125769	-0.0489645	0.209903	0.0665844	-0.253738	-0.561899	-0.150436	-0.316852	-0.172676	-0.37359	-0.0424984	0.0923427	-0.0344788	0.129792	0.101015	0.0413039	0.274126	0.0623481	-0.0245098	0.304	0.0395534	-0.00915215	0.21896	0.204019	0.197535
BG303052	Dr.26560	ELOVL family member 5, elongation of long chain fatty acids (yeast)	ELOVL5	0.000726039	0.0125983	0.184723	0.59353	-0.10996	0.201936	0.336953	-0.157923	-0.288151	-0.118219	-0.446407	-0.142301	-0.507094	-0.41742	0.49465	0.538612	0.35203	0.271895	0.479645	0.48861	-0.0198237	0.296775	0.113601	0.578615	0.284501	0.267909
AI641069	Dr.9222	Zgc:92212	ZGC:92212	0.000729098	0.0126011	0.0416039	-0.185119	0.171745	-0.324727	-0.350167	-0.256556	-0.0697285	-0.337441	-0.260098	-0.471579	-0.29788	-0.177922	-0.0496436	NaN	0.13155	0.0772634	0.0842668	0.35514	0.345006	0.162474	0.0543992	0.0859935	0.0880746	0.30284
AI384389	Dr.76650	Inhibitor of growth family, member 4	ING4	0.000730112	0.0126011	0.0049818	-0.00610568	-0.0747419	0.121258	0.23427	0.0194547	0.366874	0.401735	0.0559222	-0.0419445	0.113576	0.0893942	0.0936574	-0.0937157	0.176765	-0.109609	-0.188311	-0.0749969	-0.162701	-0.355731	-0.216507	-0.390178	-0.194058	-0.094287
BI983039	Dr.132610	Transcribed locus		0.000726942	0.0126011	-0.172417	-0.00145119	0.0867996	-0.187355	NaN	-0.331937	-0.152705	-0.202803	-0.18757	-0.0353656	0.0844286	0.00997519	-0.0837452	0.123666	0.0286346	-0.252279	-0.368864	-0.09881	-0.160313	-0.118505	-0.252346	-0.470366	-0.314584	-0.64877
BG883803	Dr.15687	Zgc:92356	ZGC:92356	0.000728609	0.0126011	0.904245	0.135518	0.739613	0.54227	0.552896	0.00600888	0.200339	0.289999	0.01708	-0.161202	-0.133291	0.0131505	-0.650745	NaN	NaN	-0.31504	-0.457363	-0.380845	0.0579426	0.0168716	-0.0902399	-0.572832	-0.270801	NaN
AW344089	Dr.122384	Transcribed locus		0.000730101	0.0126011	0.764111	0.919065	0.765293	0.583617	0.301033	0.572714	0.948558	0.677026	0.596486	0.476647	0.829419	0.901862	-0.323907	0.0746564	0.0310809	0.153431	-0.474781	0.118349	-0.48155	0.343455	0.308808	1.01148	0.782062	0.577652
AW019694	Dr.80047	Hypothetical LOC564833	LOC564833	0.000739786	0.0127603	0.410244	0.199176	NaN	0.346728	0.34607	0.379402	0.256245	0.0712265	0.112319	0.408681	0.270609	0.523813	0.16338	0.255054	0.156274	0.116053	0.112893	0.314061	0.0575659	0.138067	0.058289	0.0329426	-0.0267203	-0.222639
AF097875	Dr.25162	DNA (cytosine-5-)-methyltransferase 1	DNMT1	0.00074203	0.0127814	0.075463	-0.0998006	0.119442	0.0554152	0.0519697	0.242908	0.275065	0.183409	0.164392	0.116813	0.00663044	0.176737	-0.584554	-0.158775	-0.184685	-0.413025	-0.349327	-0.560428	-0.145778	-0.131728	-0.134276	-0.195219	-0.505418	0.0622252
AI667243	Data Not Found			0.000745661	0.01281	-0.372893	-0.272136	-0.135581	0.406812	0.771412	0.176013	0.233747	0.30668	0.483743	0.584935	0.464739	-0.156573	-0.207411	-0.386354	NaN	0.0647757	-0.180083	-0.838133	-0.132269	-0.757826	-0.603073	-0.893729	-0.637861	-0.876167
BM102339	Dr.32749	Zgc:91847	ZGC:91847	0.000744585	0.01281	-0.217409	-0.105227	-0.20521	-0.58336	-0.300018	-0.25733	-0.267815	-0.537334	-0.444073	-0.2028	-0.194664	-0.0998924	0.331011	0.160753	-0.105151	0.0735087	0.198323	-0.00181905	-0.11574	-0.0812364	0.153493	-0.130998	-0.0196733	-0.00344604
BI892361	Dr.79345	Isochorismatase domain containing 1	ISOC1	0.000746316	0.01281	-0.375596	-0.104896	-0.186203	-0.0117807	-0.0688172	-0.155154	-0.183131	-0.201942	-0.447493	-0.885775	-0.71289	-0.805531	-0.347125	-0.467509	-0.57144	-0.430268	-0.547783	-0.353586	-0.466943	-0.25795	-0.624448	-0.485914	-0.410176	-0.899998
BG303007	Dr.37784	Intraflagellar transport 80 homolog (Chlamydomonas)	IFT80	0.000751108	0.0128824	0.125033	0.190461	-0.0464826	0.127024	0.333371	0.344627	0.296357	-0.0814797	0.169165	0.119079	0.255253	0.331673	-0.168764	0.200445	0.121239	0.156133	0.00133441	0.130791	-0.302332	-0.119533	-0.244205	-0.280725	-0.214056	-0.309202
BI878720	Dr.91437	Similar to chromosome 12 open reading frame 51	LOC556686	0.00075282	0.0129032	-0.967904	-0.712576	-0.493915	-0.689467	-0.329737	-0.250317	-0.327811	-0.668313	0.564651	0.316966	0.132021	0.225378	-0.611674	-0.389974	-0.621148	-0.41762	-0.644906	-0.951451	-1.26516	-0.604969	-0.769428	-1.12865	-1.3642	-1.40996
BI672105	Dr.78069	Similar to MGC80281 protein	LOC557898	0.000757053	0.0129447	-0.017711	-0.0815634	0.270732	-0.0761535	-0.0488863	0.350926	0.3433	0.16165	0.0353953	-0.088058	0.110429	0.0263891	-0.158313	0.0437308	-0.207036	-0.196418	-0.311196	-0.347671	-0.646228	-0.211143	-0.459897	-0.29459	-0.641717	-0.665361
BI672091	Data Not Found			0.000756965	0.0129447	0.219574	0.588825	0.566615	-0.20859	-0.724803	-0.731473	-0.81129	-0.299682	-0.369678	0.0144882	0.468552	0.132036	-0.886284	-0.473471	-0.425066	-0.275056	-0.457377	NaN	-0.571249	0.146862	-0.529668	-1.28677	-0.61156	-0.793199
AI957575	Dr.31547	Aspartate beta-hydroxylase	ASPH	0.000759389	0.0129654	0.42265	0.227351	0.0355315	0.313617	0.292286	0.34539	0.0050058	0.0576109	0.152183	0.0797038	-0.0187133	0.196751	0.453866	0.589335	0.607493	0.369319	0.562861	0.841171	0.317506	0.57564	0.72126	0.672855	0.442791	0.655682
BI889705	Dr.114236	Transcribed locus, strongly similar to NP_705949.1 spinster homolog 1 [Danio rerio]		0.000761705	0.0130031	0.197767	0.639347	0.460438	0.394246	0.478251	0.381867	0.219685	0.358655	0.260765	0.232486	-0.0167994	0.164496	0.384047	0.26959	0.378	0.493542	0.545083	0.762328	0.162035	-0.037334	0.0836325	0.118934	0.248439	0.134176
AI878767	Data Not Found			0.000767017	0.0130748	-0.703598	-0.229841	-0.314341	-0.47221	-0.827163	-0.793118	-0.762561	-0.416721	-0.616312	-0.379907	-0.423162	-0.45133	-0.267398	-0.22219	-0.061299	-0.0660798	-0.127778	-0.158203	-0.0833113	-0.110771	-0.14597	-0.137468	-0.108275	-0.404751
BI879523	Dr.76726	Si:dkey-204f11.65	SI:DKEY-204F11.65	0.000772141	0.0131464	-0.0714843	-0.476313	0.0250247	-0.163917	-0.238114	NaN	-0.325618	-0.162234	-0.384006	-0.239266	-0.285459	-0.313902	-0.0429017	0.172088	0.0708067	0.173695	0.20617	0.391266	0.413094	-0.0261235	0.165954	0.230552	0.267944	0.13055
AW153756	Dr.80562	Zgc:103571	ZGC:103571	0.000782317	0.0133029	-0.0232101	0.042834	0.233195	0.404723	0.622406	0.408117	0.34849	0.397106	0.264983	0.130738	0.0163769	0.103727	0.1928	0.36606	0.0798829	0.0668707	0.0326298	0.145546	0.0893669	-0.114934	0.129964	0.16062	0.174409	0.195843
BE201851	Data Not Found			0.000783811	0.0133231	-0.158582	-0.277684	-0.603331	-0.542017	-0.5471	NaN	-0.471977	-0.328608	-0.259833	-0.464268	-0.212737	-0.231718	1.39297	1.00782	-0.0389013	0.765693	2.97706	1.97113	1.10136	1.49027	0.440316	0.192437	0.947042	0.824801
AW777527	Dr.121924	Transcribed locus, strongly similar to NP_037008.1 ribosomal protein S29 [Rattus norvegicus]		0.000784596	0.0133263	0.0101048	-0.346054	-0.607329	-0.256575	-0.213821	-0.354676	-0.62926	-0.196176	-0.329678	-0.234508	-0.296662	-0.374673	0.684427	0.247004	-0.254464	0.350752	0.594762	0.831174	0.230379	0.414411	0.0790475	0.350826	0.443716	0.119274
U67842	Dr.128	Distal-less homeobox gene 1a	DLX1A	0.000788275	0.0133634	-0.153383	-0.0658746	0.0600779	0.23565	0.0408387	-0.100603	0.125508	0.210493	0.639863	0.279391	0.856702	0.578534	-0.645051	-0.0481537	-0.23645	0.027971	-0.239251	-0.174847	-0.35228	-0.0726814	-0.190303	-0.408946	-0.2032	-0.250643
BI878924	Dr.20822	Hypothetical protein LOC791989	RAB13	0.000789228	0.0133666	-0.109925	-0.0948611	0.0168608	0.0555797	-0.0591779	0.0959399	0.138675	0.0369788	0.189742	0.0710804	0.216815	0.22144	-0.130359	-0.0465398	-0.0242959	0.0957732	-0.146929	-0.256824	-0.23743	-0.139632	-0.283754	-0.176331	-0.14219	-0.22842
BI891966	Dr.16483	Solute carrier family 39 (zinc transporter), member 6	SLC39A6	0.000794827	0.0134544	0.153926	-0.157891	0.0318379	-0.372247	-0.674534	-0.363015	-0.120486	-0.0589222	-0.108658	-0.163841	0.0168584	0.0668095	-0.368951	-0.12477	0.0734047	0.320981	-0.168993	0.0731632	0.493048	0.382749	0.156643	0.134501	0.569311	0.393146
AF254954	Dr.78348	Aldehyde dehydrogenase 3 family, member A2	ALDH3A2	0.000797742	0.0134912	0.349013	0.241703	0.285225	0.302043	0.250497	0.152218	0.317352	0.0902314	0.345682	-0.0188287	0.279416	0.250487	0.02203	0.107243	0.0817773	0.175889	-0.271571	-0.199854	-0.255529	-0.145575	0.0477299	-0.262817	-0.401189	-0.158819
AI965289	Dr.122070	Transcribed locus		0.000801465	0.013528	NaN	-0.360674	-0.0896978	NaN	-0.62192	-0.689395	-0.379619	-0.338111	NaN	-0.307201	-0.433011	-0.189367	-0.328527	-0.274965	0.217865	0.109581	-0.237654	0.127062	0.386308	0.36995	0.442939	0.187704	0.688308	NaN
BI866969	Data Not Found			0.000802023	0.013531	-0.1958	-0.360491	0.039791	0.0964306	0.00803899	0.0297253	-0.0619787	0.0610635	-0.155964	-0.180557	0.0982771	-0.204087	0.0411804	-0.314713	-0.428978	-0.043497	-0.333222	-0.643463	-0.723493	-0.607757	-0.554144	-0.751065	-0.554216	-0.776679
AI477343	Dr.2419	Myosin XVIII-like 1	MYO18L1	0.000802667	0.0135339	-0.255942	-0.349402	0.381941	0.195012	0.301881	0.322105	0.214378	0.478613	0.227448	0.217955	0.409081	0.289096	-0.0880212	-0.131061	-0.0759892	-0.014681	0.00711604	0.0627892	-0.262977	-0.0602777	0.051714	-0.335887	-0.420403	-0.467651
BI671030	Dr.122611	Transcribed locus		0.00080985	0.0136379	-0.183446	0.0464661	0.154569	0.0698842	-0.365551	-0.208792	-0.254753	0.125989	-2.14423	-2.15959	-2.46055	-2.02424	-0.28028	-0.131741	0.163744	0.0815709	-0.561215	-0.372926	-0.694576	-0.189528	-0.266609	-0.318996	-0.279551	-0.451134
BI671227	Dr.87146	Transcribed locus, strongly similar to XP_706339.2 PREDICTED: hypothetical protein [Danio rerio]		0.000810502	0.0136408	0.517965	0.549218	0.131765	0.446806	0.0797545	0.657984	0.92706	0.28213	0.479631	0.176978	0.187895	0.459529	-0.0164324	-0.215183	-0.173426	-0.0997546	-0.359863	-0.0746116	-0.123796	-0.0156007	-0.153699	-0.228551	-0.0122919	-0.341014
BG728366	Dr.137711	Transcribed locus		0.000812171	0.0136436	-0.260974	-0.35781	-0.81274	-0.782936	-0.780743	-0.733893	-0.791394	-0.699255	-0.474346	-0.467384	-0.487412	-0.583554	0.214658	0.0333116	-0.111893	-0.0451909	NaN	0.391704	0.0860664	0.138316	-0.413563	-0.0332584	-0.0408432	-0.462326
BF938052	Dr.79970	Similar to Heme oxygenase 2 (HO-2)	LOC567163	0.000816112	0.0136968	0.086779	-0.256048	0.146443	0.437637	0.368997	0.411856	0.204743	0.163776	0.279437	0.128876	0.00602062	0.00607287	0.0366376	-0.110168	-0.270122	-0.211156	-0.0599044	-0.00811474	-0.0226376	-0.00556312	-0.0940547	0.0451116	0.183441	NaN
BE017350	Dr.6752	ATPase, Ca++ transporting, plasma membrane 4	ATP2B4	0.000818505	0.0137331	0.122332	0.286243	0.00385075	-0.000611669	0.245205	0.12919	0.34009	0.00596337	0.177803	0.438533	-0.142604	0.0414647	0.216637	0.18236	0.164945	0.553575	0.306818	0.0890806	1.44799	0.964269	0.122934	1.50502	1.39431	1.07167
AI883280	Data Not Found			0.000821563	0.0137693	-0.0616262	0.157547	0.20488	0.448731	0.349941	0.120349	0.174205	0.198987	0.133102	0.154472	-0.0144877	0.0441113	0.0427684	-0.175109	-0.174198	0.035985	-0.234212	-0.0742274	-0.137271	-0.142603	-0.311353	-0.20062	-0.0451874	-0.255469
BG727609	Dr.83105	Zgc:172352	ZGC:172352	0.000823908	0.0137888	-0.0274233	-0.154949	0.0374034	0.348649	0.148778	-0.151553	0.108077	0.256034	0.174462	0.33412	0.116507	0.10743	0.33423	0.328806	0.0547484	0.297776	0.511993	0.387456	0.507807	0.387418	0.503554	0.47031	0.724913	0.575331
BG303462	Dr.75694	Dipeptidylpeptidase 3	DPP3	0.000837692	0.0140088	0.199441	0.281957	-0.288691	-0.0739818	0.189387	-0.0419358	-0.0115578	-0.183909	-0.0260893	0.277132	0.0151185	-0.0475738	0.230925	0.30381	0.168925	0.107728	0.884964	1.09904	0.924929	0.33825	0.865296	0.961015	0.871329	0.991808
AF164726	Dr.79864	Similar to polyhomeotic like 3 (Drosophila)	LOC556561	0.000843676	0.0140804	-0.513533	-0.679487	0.277647	0.226383	0.645105	0.413378	-0.020546	0.168564	-0.545568	-0.530192	-0.751504	-0.318268	-1.36575	-0.850705	-0.451007	-0.0998942	-0.772451	-1.24873	-1.10931	-0.953875	-1.19677	-1.68657	-1.04873	-1.28539
AA495177	Dr.529	Mediator of RNA polymerase II transcription, subunit 31 homolog (yeast)	MED31	0.000844406	0.0140804	-0.641491	-0.663948	-0.673266	-0.519637	-0.999254	-0.746304	-0.747122	-0.649991	-1.13961	-0.52544	-0.700564	-0.806291	-0.237118	-0.415838	-0.424706	-0.250254	-0.0481401	-0.324587	-0.257624	-0.185612	-0.357054	-0.277432	-0.452446	-0.569868
BG305659	Dr.9851	Transcribed locus		0.000849787	0.0141661	-0.606005	-0.667996	-0.713132	-0.789888	-0.637542	-0.687133	-0.737253	-0.526046	-0.331183	-0.232196	-0.440583	-0.269966	-0.115508	-0.32384	-0.0477263	-0.0972704	-0.2066	-0.0116639	-0.573106	-0.320832	-0.424869	-0.340186	-0.415679	-0.817865
AI588396	Dr.77810	UDP glucuronosyltransferase 1 family a, a	UGT1AA	0.000850794	0.0141684	0.376866	0.155458	0.431178	0.526688	0.679994	0.525087	0.454135	0.316527	0.25855	0.189416	0.339513	0.313375	0.0309829	0.314431	0.290527	0.128551	0.147016	0.0894606	-0.0188234	-0.075034	0.132846	0.335859	0.0649241	0.221987
AW115809	Dr.76044	Eukaryotic translation initiation factor 2, subunit 3 gamma	EIF2S3	0.000855178	0.0141918	0.0193451	0.444118	0.249059	-0.0349292	-0.0210256	0.0803881	-0.0243488	0.0819708	0.143148	0.102419	0.232203	0.156653	-0.582828	0.0266294	-0.0664845	-0.279248	-0.484472	-0.558613	-0.302897	-0.195181	-0.420171	-0.143809	-0.452933	-0.487988
AI878068	Dr.76015	Ribosomal protein L14	RPL14	0.000854308	0.0141918	-0.136558	-0.289158	-0.215245	-0.0644125	0.0912919	0.0520565	-0.283111	-0.213741	0.166344	-0.0338568	0.0907291	0.131369	-0.341938	-0.0979555	-0.132681	-0.2257	-0.199012	-0.441504	-0.784699	-0.33881	-0.346396	-0.510836	-0.929678	-0.599969
BI841338	Dr.75737	5-methyltetrahydrofolate-homocysteine methyltransferase	MTR	0.000854738	0.0141918	0.239936	0.403808	0.489873	0.592049	0.92918	NaN	0.606211	0.440522	0.346113	0.521145	0.256478	0.0358362	-0.0191717	-0.168713	0.116503	0.0220492	-0.0734903	-0.128661	0.227586	-0.167624	-0.113808	0.143186	0.249598	NaN
BE605408	Dr.10390	Actin related protein 2/3 complex, subunit 5B	ARPC5B	0.000859486	0.0142294	-0.1464	-0.389268	-0.0195716	-0.12156	-0.225458	-0.511032	-0.120333	-0.234223	-0.596959	-0.401294	-0.453424	-0.436864	-0.000816565	-0.0741793	0.027728	0.224918	-0.380539	-0.000182974	0.0967233	0.213115	0.241577	0.223443	0.507341	0.370985
BI842764	Dr.14186	Si:ch211-214p16.1	SI:CH211-214P16.1	0.000858728	0.0142294	-0.224255	-0.551775	-0.248409	-0.278421	-0.519663	-0.360219	-0.421166	-0.665244	-0.300129	-0.528269	-0.342411	-0.182869	-0.648115	-0.204331	-0.420996	-0.0502335	-0.693391	-0.26652	-0.42487	0.0982867	0.148698	0.703049	0.399914	0.492487
BM036356	Dr.14953	Hypothetical LOC562419	LOC562419	0.000863431	0.0142813	-0.444073	-0.24283	-0.083133	-0.273235	-0.78995	-0.234329	-0.548139	-0.347203	-1.29036	-0.963168	-0.948023	-1.21446	0.15087	0.0763177	0.016033	0.267931	-0.00886164	0.195267	0.0134059	0.0579515	-0.394266	-0.20325	-0.283457	-0.794828
AI964285	Dr.122056	CDNA clone IMAGE:8994562		0.000867419	0.0142941	-0.168354	0.578	-0.392238	0.229351	0.632572	-0.363912	-0.578623	-0.177462	0.146251	-0.0362476	-0.362808	0.024993	1.34767	1.10016	0.365705	0.554199	1.4185	1.56323	0.583695	0.976814	1.20121	1.42112	1.06514	1.32361
BI982420	Data Not Found			0.000867963	0.0142941	-0.463216	-0.28044	-0.50106	-0.558167	-0.910346	-0.704341	-0.670235	-0.71037	-0.396767	-0.235921	-0.213611	-0.240144	1.06057	0.412353	-0.195472	0.155327	1.03295	1.7486	-0.0475605	0.487862	-0.0526696	0.376579	0.558336	0.181038
AW420900	Dr.76504	Zgc:113338	ZGC:113338	0.000869153	0.0142941	-0.367478	-0.777068	-0.374982	-0.673414	-0.528599	-0.330679	-0.431354	-0.549074	-0.0834052	-0.542095	-0.538632	-0.687148	0.139472	0.0446076	-0.271993	-0.119876	-0.197407	-0.15537	-0.0874199	0.016456	-0.0425774	-0.110843	0.0708928	-0.0476187
BI881004	Data Not Found			0.000867985	0.0142941	-0.499741	-0.0965576	-0.747683	-0.639469	-0.675835	-1.49696	-0.678679	-0.726359	-0.167821	-0.0457204	-0.457859	-0.431411	0.483995	0.0841957	0.256987	0.0776947	0.394552	0.0265762	-0.0165109	0.151833	0.0357652	0.266327	-0.00754477	-0.142022
AF047412	Dr.29756	Complement component bfb	BFB	0.00086839	0.0142941	-0.554258	0.245061	-0.572661	-1.07206	-0.82501	-0.825905	-1.18773	-0.197542	-0.884538	-0.387246	0.0425846	0.443832	-0.0121636	0.395467	0.484295	0.453093	-0.252925	0.743367	0.676997	0.139021	0.540414	0.374397	0.551471	0.608949
BF938688	Data Not Found			0.00086878	0.0142941	-0.390342	0.0481681	-0.352067	-0.286862	-0.48484	-0.168245	-0.123304	-0.047614	-0.000918247	0.184386	0.276752	0.0873046	-0.0803117	-0.0659834	0.0961143	0.197634	0.297677	0.0870862	0.137401	0.202326	0.106719	0.473411	0.221044	0.0761051
AW018510	Dr.76570	Si:ch211-219i10.1	SI:CH211-219I10.1	0.00086988	0.0142962	0.627787	1.70022	0.556605	0.367455	0.126304	-0.211082	-0.634514	-0.636564	0.0520938	-0.3285	0.353769	-0.211256	0.940408	0.563643	0.542051	1.00567	0.872794	0.724142	1.27617	1.23681	0.803414	0.994701	0.379741	0.33557
AI721920	Dr.21599	Transcribed locus		0.000872696	0.0143026	0.0331633	-0.315742	-0.477004	NaN	-0.604968	-0.197429	-0.352101	-0.0102012	-0.532464	-0.40317	-0.135944	0.0241012	-0.196851	0.0633999	0.111854	0.207267	0.119736	0.31794	0.389881	0.567457	0.475301	0.421123	0.780572	0.189658
AW420897	Dr.32955	Zgc:64012	ZGC:64012	0.000872046	0.0143026	-0.120592	-0.458039	-0.286017	0.0426336	-0.35551	-0.328774	-0.39647	-0.447729	-0.479788	-0.14431	-0.528565	-0.175469	0.0275967	-0.0616619	-0.358648	0.0483444	0.380783	0.690131	0.132723	0.0884975	0.247986	0.118083	0.145642	0.0884093
AW466839	Dr.74561	Similar to PITP-less RdgB-like protein	LOC563338	0.00087252	0.0143026	-0.0375312	-0.824458	0.043403	-0.527025	-0.46053	-0.399513	0.160749	0.221498	-0.584946	-0.374621	-0.0432523	-0.398363	-0.311768	-0.0723277	-0.492891	0.0777136	0.0981258	0.507584	0.815599	0.406993	-0.145693	1.2947	1.13756	0.727635
AW419956	Dr.132910	Transcribed locus, strongly similar to XP_696631.2 PREDICTED: arylamine N-acetyltransferase 1 [Danio rerio]		0.000874624	0.014321	0.138785	0.0533817	0.501704	0.704584	0.927586	0.427521	0.508043	0.665034	0.4583	-0.0185556	0.31345	0.166301	0.329528	-0.0842901	-0.30648	0.0372409	-0.328908	-0.316132	0.183796	-0.113098	-0.497733	-0.217801	-0.280448	-0.167626
AI959120	Dr.122321	Transcribed locus		0.000876472	0.0143231	0.247017	0.106877	0.17033	0.0718168	0.287597	0.0735201	0.372597	0.20777	0.236861	0.114046	0.181886	0.0520162	NaN	0.00816654	NaN	-0.0877196	-0.110639	-0.128061	0.314594	0.118963	0.198511	0.0118839	-0.056049	0.0223134
AW116650	Dr.1505	Splicing factor 3b, subunit 4	SF3B4	0.000878474	0.0143415	-0.218288	-0.564872	-0.3924	-1.00039	-1.15947	-0.356628	-0.494634	-0.784649	-0.383603	-0.743231	-0.620666	-0.263887	-0.391539	-0.09555	-0.277869	-0.168329	-0.0571527	0.0852857	0.998586	-0.0811651	0.325404	0.277269	0.135683	0.34116
BG303973	Dr.78463	Transmembrane protein 129	TMEM129	0.000880145	0.0143599	-0.00399116	0.396706	0.0935138	-0.150311	-0.48682	0.132224	-0.356556	-0.502375	-1.44298	-1.08965	-0.878288	-0.994569	-0.0446945	-0.00839164	-0.00500481	-0.0814552	-0.0977709	-0.300674	-0.295502	-0.0626883	-0.0967123	-0.388013	-0.197591	-0.356369
AF112374	Data Not Found			0.000882897	0.0143946	-0.14498	-0.0107331	0.121918	-0.607363	NaN	0.0910369	0.425061	NaN	0.22532	0.196623	0.0571998	-0.0932754	0.230842	-0.2632	-0.0504117	-0.282798	-0.246871	-0.777559	-0.40328	-0.502475	-0.57855	-0.743175	-0.745047	-0.946516
BI984055	Dr.16865	Zgc:101609	ZGC:101609	0.000885263	0.0144129	-0.0267748	-0.134702	-0.11777	-0.139191	0.162943	-0.0764924	0.047324	-0.104335	0.133405	0.0872659	0.116702	0.0627574	0.0173909	-0.0933057	-0.17203	-0.164348	-0.348031	-0.119815	-0.139348	-0.161923	-0.395792	-0.458283	-0.306342	-0.589444
BM183317	Dr.84820	Zgc:110173	ZGC:110173	0.000886926	0.0144311	-0.0364307	-0.0163751	-0.110661	-0.13727	0.0464473	-0.00368005	-0.00308127	-0.120808	-0.288443	-0.468782	-0.499816	-0.243236	0.22457	0.0813955	0.257507	0.0993526	0.11496	-0.0903295	0.124152	0.0250822	-0.138343	-0.21489	0.0214626	-0.131196
AW281300	Dr.81170	Wu:fj53a05	WU:FJ53A05	0.000894595	0.0145469	-0.110976	0.078589	-0.0416703	-0.222643	-0.133994	-0.00875576	0.124733	-0.270746	-0.0222193	-0.127204	0.0239145	0.0587325	0.0197646	-0.244994	-0.0571069	-0.235718	-0.363254	-0.393161	-0.16433	-0.163887	-0.37938	-0.454291	-0.526426	-0.61278
BI878566	Data Not Found			0.000904763	0.0146803	0.236651	0.479027	0.190496	0.425691	0.411262	0.314001	0.341548	0.315889	0.844125	0.564084	0.367704	0.49507	0.0839107	-0.104003	-0.104693	-0.110244	0.184909	-0.0683102	-0.1651	-0.0867716	-0.149768	0.0348149	-0.357632	0.199314
AI793474	Dr.76245	Zgc:73347	ZGC:73347	0.000905028	0.0146803	-0.0835549	-0.188356	-0.381458	-0.256243	-0.41086	-0.30033	-0.415695	-0.163201	-0.362646	-0.375377	-0.225032	-0.313337	0.24148	0.222947	-0.031388	0.129374	0.271585	-0.0146678	-0.23211	0.101379	-0.0151116	-0.137488	-0.0286487	0.109142
BI885907	Dr.76883	Cullin 1a	CUL1A	0.000909431	0.0146888	0.0732194	-0.172222	0.233062	-0.310962	-0.364198	-0.373891	-0.117636	-0.275629	-0.603228	-0.626983	-0.433403	-0.352725	-0.055107	-0.11488	-0.0716804	0.09856	-0.219657	0.313031	0.24426	0.061491	0.105063	0.0576525	0.0974341	0.203061
BI351026	Dr.119079	Coactosin-like 1 (Dictyostelium)	COTL1	0.000909948	0.0146888	0.120284	0.689401	0.195796	0.476757	0.106565	0.330825	0.056802	0.315847	0.421819	0.448191	0.0999211	NaN	0.783521	0.339495	0.203987	0.156374	0.558247	0.880337	0.929784	0.462752	0.887794	1.35677	1.34144	1.64804
BM071823	Dr.80063	Retinol saturase (all-trans-retinol 13,14-reductase)	RETSAT	0.000907758	0.0146888	0.995693	-0.17349	0.600557	1.08176	0.884468	1.01286	0.286727	0.348044	-0.327853	-0.285514	0.191122	0.278812	-0.515271	-0.324684	0.375425	-0.250594	-0.174306	-0.451209	-0.622271	-0.28808	-0.243774	-0.447967	-0.50981	-0.448687
AW344143	Dr.75885	Fizzy/cell division cycle 20 related 1 (Drosophila)	FZR1	0.000907227	0.0146888	-0.278761	-0.376373	-0.417209	-0.188223	-0.237984	-0.386103	-0.101623	-0.254704	-0.18573	-0.213984	-0.191009	-0.289358	-0.0595343	0.084838	NaN	0.0173727	0.0938463	0.0522773	-0.104288	0.00174291	-0.0278977	-0.217547	0.139726	-0.102925
AI722539	Dr.105863	Si:dkey-204f11.62	SI:DKEY-204F11.62	0.000910317	0.0146888	-0.961673	-0.467714	-0.743498	-1.02352	-1.15188	-1.00209	-1.44881	-0.885552	-0.481992	-0.198032	-0.13336	-0.196705	-0.613154	-0.286676	-0.32687	0.159799	-0.237373	-0.45504	-0.317289	0.141557	-0.0624085	-0.395373	-0.202929	-0.46936
BI896617	Dr.14641	Transcribed locus		0.000911322	0.0146905	0.00424071	0.259369	-0.0531974	-0.123688	-0.380075	-0.180241	-0.0631069	0.0773333	-0.107331	-0.257581	-0.1556	0.130448	0.329341	0.0933022	-0.0411458	0.160058	-0.212011	-0.106389	-0.272402	-0.294932	-0.504701	-0.768629	-0.441888	-0.59115
BI428520	Dr.81806	Coiled-coil-helix-coiled-coil-helix domain containing 2	CHCHD2	0.000912133	0.0146922	0.393672	-0.16232	0.547264	0.234826	0.375981	0.541371	0.170711	0.491108	0.173464	0.132811	-0.219127	0.134815	0.388475	0.341519	0.404256	0.624032	0.947397	1.04883	0.836743	0.578652	0.99587	0.764443	0.649166	0.874986
AJ278269	Dr.77168	Nothepsin	NOTS	0.000913816	0.01471	0.0479005	-0.64289	1.48911	1.51199	1.94629	1.29308	1.64389	2.08302	0.681991	0.665028	0.054227	0.468111	0.0464113	-0.127357	-0.125608	-0.104589	-0.248488	-0.243555	-1.0656	-0.720892	0.232129	-0.111993	-0.933689	-0.81112
BI878413	Data Not Found			0.000917318	0.0147439	-0.251469	-0.13404	-0.0781227	0.192853	0.157254	0.187482	0.148313	-0.146358	-0.0618431	-0.163183	0.0993802	-0.149683	-0.386925	-0.185866	-0.253387	-0.154186	-0.07035	-0.259212	-0.255746	-0.158471	-0.258115	-0.296644	-0.196716	-0.454224
BI882603	Data Not Found			0.000919689	0.0147776	-0.145452	-0.431134	-0.466105	-0.339262	-0.281484	-0.603759	-0.276763	-0.482817	0.0146669	-0.349567	-0.00985489	0.0696685	0.160757	-0.119882	0.504274	-0.159702	0.426141	0.044833	0.84468	0.413764	0.403725	0.51538	0.225596	0.797464
BI888602	Dr.119662	Hypothetical LOC564435	LOC564435	0.000923203	0.0147824	0.382685	0.315628	-0.0625628	-0.151084	-0.293319	-0.0593248	0.34	0.174224	-0.0270653	0.0058256	0.208041	0.1569	0.444962	0.271586	0.135582	0.330693	0.510272	0.571321	0.651048	0.670988	0.226943	0.676563	0.5767	0.515725
BF717454	Dr.39930	Zgc:123097	UGT1AB	0.000922179	0.0147824	0.994866	1.15551	0.648744	0.323254	0.0287228	0.609306	0.647329	0.926386	0.303932	0.417702	0.780601	0.675037	-1.36582	-0.774978	-0.239712	-0.077797	-1.60378	-1.21166	-0.56298	0.508169	0.696012	0.0493623	-0.0900105	-0.255929
BI885995	Dr.76498	Zinc finger protein 36, C3H type-like 2	ZFP36L2	0.000922552	0.0147824	0.840181	1.4362	0.845967	1.54611	1.38013	0.808574	1.10435	0.806397	0.761319	0.633377	0.385773	0.272487	0.576254	0.60155	0.785341	-0.184462	0.350447	-0.0228307	-0.0383539	-0.0527649	0.542616	0.30723	0.419445	0.913704
BI983422	Dr.16812	Transcribed locus		0.000925045	0.0148	-0.0528282	-0.054124	-0.0705225	0.137333	0.160586	0.0847774	0.538348	0.593443	0.191873	0.147832	-0.0232992	0.157979	0.276233	-0.0511784	0.0661489	-0.111551	-0.187721	-0.0507098	-0.132166	-0.0155071	0.0517987	-0.11423	-0.0178402	-0.377477
BG306866	Dr.2506	Transcribed locus		0.0009306	0.0148815	-1.83357	-1.45754	-1.62339	-1.79178	-1.48487	-1.79276	-1.93753	-1.41056	-0.808853	-0.918336	-1.20778	-1.14541	1.40148	1.18689	-0.828233	-0.58339	0.240204	0.709924	0.353287	-0.20899	-0.684756	1.71625	0.230699	-0.0592589
BI886847	Dr.76312	Zgc:110330	ZGC:110330	0.00093447	0.014886	0.0880646	-0.00410335	0.0944479	-0.11147	-0.0196259	0.10694	0.159449	0.0529442	0.149475	0.129444	-0.033661	0.183894	0.438344	0.0138504	0.0988871	0.306472	1.00458	1.28786	0.537436	0.3658	0.470368	0.599867	0.509611	0.627977
BF717900	Dr.125384	Transcribed locus		0.000934065	0.014886	-0.0923781	0.00628532	-1.35124	-0.834842	-1.10903	-0.669029	-0.217033	-0.645739	-0.250677	-0.120311	-0.423802	-0.242961	0.0468061	-0.0965254	0.0813674	0.47541	-0.0219325	0.161821	0.302802	0.808032	0.384879	0.339298	0.512795	0.673704
AW165028	Dr.80650	Transcribed locus		0.000933505	0.014886	0.494268	0.645249	0.0829285	-0.0397547	0.116527	-0.0217635	0.231771	0.24017	0.44451	0.316244	0.242121	0.270742	0.933904	0.7897	0.542055	0.520285	0.694929	0.833834	1.386	0.563591	0.644863	0.880485	0.883663	0.982855
AF052250	Dr.75817	Forkhead box A1	FOXA1	0.00093736	0.0149193	0.386598	0.511448	0.851519	0.506143	0.597173	0.496411	0.699824	0.486851	0.558044	0.549649	0.695373	0.535012	0.256621	0.153119	0.537419	0.104457	0.129243	0.306972	-0.0353589	0.202054	0.184508	0.249299	0.0373244	0.209747
AI667293	Dr.79079	Transcribed locus		0.000937545	0.0149207	-0.389495	-0.754168	-0.654203	-0.954772	-0.852786	-0.61427	-0.688545	-0.761639	-0.499753	-0.498417	-0.551794	-0.467191	0.247559	-0.292462	-0.120672	-0.163062	0.136538	0.202185	-0.184167	0.241502	-0.389447	-0.249296	0.104763	-0.431538
BE017569	Dr.132483	Transcribed locus		0.000942	0.0149699	0.655322	0.313083	0.366999	0.597141	0.540461	0.213538	0.304699	0.510985	0.481239	-0.377335	-0.569835	-0.122739	NaN	0.198974	0.423663	0.229558	0.237339	0.71721	0.147252	0.193448	0.220125	0.161822	0.258454	0.327699
BI709181	Dr.86003	Hypothetical protein LOC799809	LOC799809	0.000943752	0.0149871	-0.0953356	-0.0867397	-0.0433604	-0.182227	-0.192965	-0.0541077	-0.112219	-0.221921	0.00597727	-0.180011	0.0804968	-0.0374995	NaN	-0.400208	-0.406635	-0.288774	-0.313919	-0.290772	0.00731955	-0.0695045	-0.217875	0.301032	0.0765253	0.00845419
BI980908	Dr.83937	Zgc:91878	ZGC:91878	0.000945795	0.0150044	0.273303	0.455896	NaN	0.08923	0.338374	0.198073	0.143433	0.164007	0.225783	0.0467434	-0.0137781	-0.104449	NaN	0.187881	NaN	-0.306575	-0.468081	-0.241996	-0.208044	-0.0644037	0.0202608	-0.0343199	-0.299888	0.148171
BG302396	Dr.82999	Integrator complex subunit 6	INTS6	0.000947485	0.0150057	-0.02971	-0.246595	0.273458	0.37071	0.530577	0.436977	0.265902	0.324335	0.249494	-0.067279	0.181256	0.0373832	0.452329	-0.154559	-0.254596	-0.0601047	-0.0940772	-0.405635	-0.183641	-0.394154	-0.366613	-0.451871	-0.266136	-0.48991
AI877509	Dr.78289	Transcribed locus, weakly similar to XP_001377293.1 PREDICTED: hypothetical protein [Monodelphis domestica]		0.000952154	0.0150559	0.252474	0.992108	-0.281678	-0.192095	-0.728778	-0.347781	-0.392485	-0.658868	0.120293	-0.0167411	-0.0688504	-0.0383918	0.723195	0.547085	0.157174	0.447776	0.826023	1.20452	1.4713	0.626886	0.621502	0.828095	1.06627	1.06733
AI877683	Dr.142327	Hypothetical protein LOC100006972	LOC100006972	0.000951735	0.0150559	0.536638	1.44842	-0.285035	0.447512	0.0683368	0.199285	0.434595	0.521678	0.325039	0.615287	0.699008	0.265864	1.04286	1.34733	0.362454	1.1416	0.784363	0.0532541	0.590713	0.868977	0.981544	2.5853	2.12162	2.20708
BI980160	Dr.75695	Stress-induced-phosphoprotein 1 (Hsp70/Hsp90-organizing protein)	STIP1	0.000959082	0.015152	0.302697	-0.00316652	-0.315221	-0.275102	-0.062205	0.0223875	0.148704	-0.264179	0.0273592	-0.073062	-0.0125566	0.0103331	-0.0595315	0.190081	0.0622354	0.25509	-0.0262672	0.357612	1.01514	0.381234	0.864177	0.471155	0.439535	0.75123
AW116733	Dr.80447	Zgc:55983	ZGC:55983	0.000960742	0.015169	0.150942	-0.300943	-0.0116584	-0.369157	-0.381706	-0.285389	-0.238808	-0.116718	-0.375343	-0.169415	0.012865	-0.0635864	NaN	0.192928	-0.000365536	0.00749748	0.192511	0.619804	0.78141	0.366685	0.118444	0.424344	0.491106	0.52257
BI879816	Dr.76095	Cytochrome c oxidase subunit IV isoform 1	COX4I1	0.000961905	0.0151702	0.481922	0.850591	0.374985	0.7143	0.510377	0.528913	0.535022	0.38556	0.594171	0.318416	0.591796	0.821494	0.15349	0.257569	0.244215	-0.125868	-0.0610335	0.00678709	0.167094	0.340433	0.514428	0.292876	0.258458	0.345615
AI436856	Dr.76811	Transcribed locus		0.000968839	0.0152659	0.240351	0.0925927	0.0778664	0.478302	0.173325	-0.219866	-0.357092	-0.210356	-0.00648378	0.0134945	-0.237878	-0.154521	-0.314892	-0.156035	-0.46596	-0.417648	-0.166295	-0.394526	-0.41671	-0.487676	-0.408818	-0.680304	-0.664558	NaN
BI845628	Data Not Found			0.00097042	0.015267	-0.12228	-0.172008	-0.459656	-0.272845	-0.251378	-0.401575	-0.275352	-0.265095	0.0677835	-0.156482	-0.374566	-0.184049	0.496559	0.128694	0.100303	0.0531881	0.358558	0.51024	-0.0488203	0.135357	0.204677	0.717258	0.265939	0.192414
BI887391	Dr.79814	Hypothetical LOC565353	ZGC:56292	0.000970658	0.0152681	-0.015735	-0.0899256	-0.120851	0.293171	0.0180636	0.111101	NaN	-0.0300538	0.062176	-0.132967	0.0241679	0.0200014	-0.0915917	0.0483699	0.10383	-0.215973	-0.200308	-0.280718	-0.158404	0.00742255	-0.0337225	-0.302597	-0.209933	-0.219355
BI429411	Dr.76277	Kruppel-like factor 12a	KLF12A	0.000971784	0.0152692	-0.071071	0.0896729	0.2461	0.331446	0.405428	0.171694	0.251502	0.399395	0.297197	0.0886918	-0.0692727	0.110529	-0.196814	-0.02365	-0.111101	-0.182956	0.230314	-0.0198976	-0.258294	-0.163493	-0.0306026	-0.0809573	-0.297699	-0.119934
AF144691	Dr.81323	Aryl hydrocarbon receptor nuclear translocator-like 2	ARNTL2	0.000974904	0.0153017	0.020039	0.353181	0.0323815	-0.0815488	-0.131329	-0.15107	-0.0886109	0.301801	0.184919	0.330273	0.393018	0.0606895	-0.453528	-0.238225	-0.184416	-0.220409	-0.156218	-0.260751	-0.54575	-0.165709	-0.479052	-0.540323	-0.153579	-0.180914
BE016150	Data Not Found			0.000978182	0.0153195	-0.615388	-1.00736	-0.642467	-0.791772	-0.735587	-0.728992	-0.653204	-0.681046	-0.894734	-0.544406	-0.851183	-0.77946	0.378983	-0.321046	-0.260547	-0.0582256	-0.0775233	0.0721132	-0.447372	-0.0787962	-0.557183	0.0163338	-0.300524	-0.499202
BM104201	Data Not Found			0.000978427	0.0153195	-0.011879	0.00907824	0.00311041	0.0968667	0.266355	0.145294	0.179887	0.111156	0.217508	0.129895	0.0279073	0.140771	-0.187502	-0.273511	-0.0301897	-0.0628725	-0.310074	-0.0428669	-0.259969	0.0916672	0.0277379	-0.198814	-0.216984	-0.342013
AI558845	Dr.77432	Lyric-like	LYRICL	0.000982693	0.0153832	0.137064	0.55273	0.370191	0.119453	0.0748495	0.166387	0.190168	0.175111	0.112043	0.139276	0.459104	0.0844465	0.0974539	0.244433	0.143561	0.188629	0.12458	0.465301	-0.164784	-0.260375	-0.351596	-0.261155	0.0132129	-0.419454
BM185251	Dr.8144	Transcribed locus		0.000986011	0.0154154	-0.211895	-0.317852	-0.488948	-0.568426	-0.379664	-0.330802	-0.395479	-0.335541	-0.467799	-0.39156	-0.838099	-0.548446	0.178792	-0.141378	0.0334042	0.313397	0.441942	-0.022405	-0.260663	0.0172641	0.0257049	0.25742	-0.331141	-0.117199
AF116853	Dr.81280	Frizzled-related protein	FRZB	0.000986516	0.0154164	-0.160173	0.0849736	0.0900494	0.150563	0.116728	0.137334	0.171061	0.283321	0.128161	0.0627274	0.0846342	0.162933	0.0471532	0.0117088	-0.063629	-0.198832	-0.453993	-0.0638227	-0.340981	-0.154538	-0.26209	-0.203168	-0.071287	-0.491509
BI897147	Data Not Found			0.000987782	0.0154173	-1.45414	-2.51647	-2.3484	-1.55421	-1.63191	-1.60488	-0.213166	-1.37837	-0.884396	-0.628259	-1.19224	-0.635045	-2.13503	-2.40754	-2.34048	-2.44804	-2.06869	-2.13384	-2.22044	-1.09875	-1.0874	-1.47106	-1.09028	-1.26695
BI881918	Dr.83891	Zgc:158225	ZGC:158225	0.000989637	0.0154192	-0.250282	-0.212245	0.00741628	0.195238	0.253617	0.124332	-0.203424	0.0739395	0.0321433	0.00802958	0.019107	-0.00102015	-0.340668	-0.0759527	-0.285344	0.0432909	0.0134059	-0.115365	-0.219719	-0.121697	-0.225055	-0.193283	-0.224334	-0.37768
AA566629	Dr.39961	Hypothetical protein LOC796597	LOC796597	0.000989868	0.0154192	0.0125329	0.117348	0.0772866	-0.0910423	-0.260299	-0.0613976	-0.167045	-0.152416	-0.0718913	-0.0554066	-0.116426	-0.115512	-0.258493	-0.155637	-0.019447	-0.281101	-0.34471	-0.557933	-0.470502	-0.536832	-0.217443	-0.329593	-0.183588	-0.464528
AW421191	Dr.107310	Si:ch211-241e15.2	SI:CH211-241E15.2	0.000990501	0.0154201	-0.00835987	-0.195974	NaN	-0.166656	NaN	-0.280031	-0.356042	NaN	-0.314275	-0.191842	-0.298984	0.0366792	0.305459	NaN	NaN	-0.163897	-0.355064	-0.0693067	0.270135	0.117298	0.144972	0.328865	0.250582	0.14796
AI959496	Dr.105120	Transcribed locus		0.000992484	0.0154211	-0.318961	-0.287773	-0.421257	-0.427486	-0.634311	-0.458348	-0.830706	-0.389829	-0.280664	-0.387905	-0.458092	-0.364186	1.0799	0.68397	-0.581306	-0.0916569	0.337726	1.08357	1.61477	0.488924	0.57967	1.61711	1.00099	1.04123
BI890618	Data Not Found			0.000993486	0.015422	0.055502	0.196665	0.14074	-0.185592	-0.0450014	-0.156204	-0.208183	0.152859	0.177779	0.0187602	0.160011	0.238548	0.111941	NaN	0.133832	0.102866	-0.0825172	-0.0571199	-0.0115285	0.107101	-0.136897	-0.41346	-0.309573	-0.415439
AI793691	Dr.78987	Doublecortin-like kinase 1	DCLK1	0.00099831	0.015485	0.115175	0.071057	0.404596	0.71988	0.830248	0.689405	0.698392	0.784844	0.315291	0.0948658	0.182322	0.0991687	0.0444953	0.0962374	-0.116571	0.183724	0.0182399	-0.424169	-0.0711776	-0.662825	0.135622	-0.134716	0.111328	0.0923563
BG304294	Dr.77817	Hypothetical protein LOC791995	ZGC:77086	0.00100974	0.0156376	0.158419	0.0174613	0.104057	-0.321425	-0.347044	-0.0139671	-0.176403	-0.260188	-0.121529	-0.370428	-0.256719	-0.331465	-0.0882808	0.0765478	0.155482	0.0323968	-0.0721089	-0.0417583	0.618167	-0.0256729	0.245079	0.218943	0.168894	0.363492
BE201417	Dr.82127	Transcribed locus		0.00100943	0.0156376	-0.0125617	0.31619	-0.00335798	0.231616	0.252541	-0.0198951	0.14351	0.267407	-0.282853	-0.185429	-0.150931	-0.344842	0.272082	0.217267	0.204621	0.125376	0.497657	0.488265	0.472155	0.53705	0.385995	0.420621	0.470443	0.483092
AW232181	Dr.75539	Integral membrane protein 1	ITM1	0.00101394	0.0156879	0.314137	0.34761	0.13012	-0.270615	-0.466058	-0.232213	-0.0508262	-0.16191	-0.196201	-0.109492	-0.305357	-0.359751	0.177956	0.125634	0.231592	0.0870825	0.005523	0.439072	0.5458	-0.00802471	0.0919825	0.158616	0.0513657	0.160034
BG305631	Dr.116190	Similar to Wu:fd42g01 protein	LOC100001082	0.00101609	0.0156972	0.0170043	-0.132611	-0.186592	-0.220877	-0.246217	-0.235679	-0.0671031	-0.28366	-0.150091	-0.0873207	-0.0911169	0.0705789	-0.13197	0.196376	0.0369053	0.0507351	0.0409647	0.162835	0.143664	0.574849	0.0902762	0.286186	0.48239	0.236806
BI887812	Dr.76843	Interleukin enhancer binding factor 3	ILF3	0.00101646	0.0156972	-0.184962	-0.218703	-0.350891	-0.52824	-0.609076	-0.602397	-0.047516	-0.0525432	-0.517094	-0.614353	-0.161428	NaN	NaN	0.248092	-0.0982423	0.352498	-0.0291148	0.463894	0.513549	0.168035	-0.0196534	0.273415	0.565325	0.275335
BE015660	Data Not Found			0.00101826	0.0157103	-0.263573	0.125422	0.687162	0.330047	0.590027	0.469071	0.932606	0.436131	0.751739	0.659568	0.758777	0.616925	0.334105	0.155109	0.331168	0.192365	-0.152773	0.185845	-0.404044	0.18195	-0.299413	-0.45107	-0.0588323	-0.365687
BG883859	Dr.83234	RELT tumor necrosis factor receptor	RELT	0.00102008	0.0157118	0.220992	0.94037	-0.179051	0.112195	-0.3229	-0.294914	-0.167668	-0.239066	0.2859	0.243273	-0.0891038	0.0441541	1.20125	0.662543	0.211019	0.357077	1.41577	1.5629	1.71295	0.851753	0.999388	1.38794	1.25937	1.94497
AA606218	Dr.132213	Polymerase (RNA) III (DNA directed) polypeptide K	POLR3K	0.00102027	0.0157118	0.139159	-0.498328	-0.50226	0.454447	0.567024	0.524035	0.635324	0.414927	0.782096	0.519573	-0.207749	0.422455	0.596446	0.58295	0.515558	0.428195	0.691035	0.625291	0.581416	1.16551	1.09929	0.700884	0.615973	1.1726
AW117140	Dr.78990	Squamous cell carcinoma antigen recognised by T cells 3	SART3	0.00102517	0.0157724	-0.0571518	-0.0296437	-0.196562	0.0132865	0.269927	-0.026964	0.0954674	0.179736	-0.0256916	0.0275828	0.103935	-0.0437727	0.105669	-0.05835	0.0597779	0.0774692	-0.015533	-0.224053	-0.122969	-0.269658	-0.212847	-0.470927	-0.252711	-0.448064
AW170915	Dr.31639	Zgc:112095	ZGC:112095	0.00103678	0.0158914	-0.482265	-0.881813	-0.399553	-0.552686	-0.79703	-0.564074	-0.63351	-0.377459	-1.04146	-0.681811	-0.760404	-0.676299	-0.67442	-0.289907	-0.211682	-0.114386	-0.19346	-0.0655434	0.344292	0.0461815	-0.144561	-0.155856	-0.196871	0.182252
BI896724	Dr.107097	Wu:fk81d02	WU:FK81D02	0.00103459	0.0158914	0.0732969	0.312398	0.238236	0.593739	0.358593	0.165945	0.368819	0.267802	0.24854	0.0562047	0.231096	0.126285	0.0257845	0.16271	0.0527694	0.131755	-0.206602	-0.178025	-0.0763655	-0.296884	-0.135366	-0.111578	0.0511973	-0.0238319
AW174685	Dr.75407	Synaptotagmin binding, cytoplasmic RNA interacting protein	SYNCRIP	0.00103515	0.0158914	-0.214507	-0.116437	-0.410712	-0.467807	-0.462581	-0.174857	-0.287026	-0.291766	-0.0357954	-0.185259	-0.0701054	-0.135669	-0.433487	-0.366493	-0.127656	0.316026	0.178156	0.0831935	0.338014	0.0831709	0.157492	0.0860198	-0.0982155	0.418656
AF071268	Data Not Found			0.00103663	0.0158914	0.203456	0.198365	0.493204	0.447987	0.822247	0.347821	0.621665	0.86245	0.785081	0.487749	-0.0793773	0.411482	-0.0710355	-0.0903744	-0.0927013	0.0270725	0.282012	0.332996	-0.0331763	-0.205407	0.127121	0.184913	NaN	0.255277
AF155580	Dr.80224	Proteasome (prosome, macropain) subunit, beta type, 9b	PSMB9B	0.00104064	0.0159357	0.18164	0.516662	-0.115149	0.325151	0.568241	0.222405	0.054048	0.242313	0.314648	0.443447	0.10437	0.185628	0.736436	0.461168	0.297899	0.379621	0.946508	1.06436	1.09671	0.567066	1.24434	1.0862	1.35157	1.02276
AY029401	Dr.12600	Neural cell adhesion molecule 3	NCAM3	0.00104175	0.0159378	-0.183486	0.276262	-0.207956	-0.228576	0.180095	-0.100598	0.141878	-0.00593414	0.192766	0.138989	-0.0430186	-0.146937	-0.0753919	-0.167734	-0.26243	-0.0249865	-0.589527	-0.536379	-0.47279	-0.520559	-0.399873	-0.605551	-0.661111	-0.697695
BI885564	Dr.84051	Zgc:56466	ZGC:56466	0.00105293	0.0160491	0.525652	-0.31711	0.00407546	-0.183365	-0.472809	-0.364192	-0.137249	0.0160896	NaN	-0.291409	-0.144071	-0.37128	-0.284457	-0.0157387	0.493561	0.251271	-0.168101	0.0901111	0.592331	0.517499	0.628651	0.97976	0.827239	0.48214
AW154579	Dr.122229	Transcribed locus		0.00105233	0.0160491	-0.230909	-0.152236	0.0512992	0.135048	0.436835	0.158091	0.336573	0.434585	0.168556	0.27338	0.188866	0.267485	0.13707	0.0377704	NaN	0.337164	0.117885	-0.0791313	-0.134407	-0.198533	-0.153516	-0.467849	-0.142715	-0.152384
AI106421	Dr.9060	Ribosomal protein L36	RPL36	0.00105277	0.0160491	0.120007	0.0946997	0.133211	0.423165	0.292376	0.125699	0.37139	0.421215	0.520695	0.140815	0.199547	0.373378	-0.155809	-0.0659245	0.558079	-0.145525	-0.153228	-0.320376	-0.561323	-0.0808807	-0.0225391	-0.223065	-0.524736	-0.459037
AI545321	Dr.77383	Transcribed locus		0.00105158	0.0160491	0.405398	0.495543	0.449776	0.654615	0.965663	0.625598	0.508642	0.540867	0.647921	0.188569	0.247405	0.363765	0.436375	0.421138	NaN	0.190255	0.465427	0.360255	0.456888	0.321464	0.351091	0.348319	0.0470123	0.244477
BG304261	Dr.82493	Hypothetical LOC555124	TMEM68	0.00105737	0.0161018	0.171282	0.0975546	0.399141	0.630531	0.880477	0.614869	0.727209	0.526104	0.834952	0.488598	0.634894	0.710718	0.33045	0.169317	NaN	NaN	0.361488	0.351476	0.380248	-0.0376061	-0.0323657	0.338506	0.00260819	0.1958
BI878477	Dr.10893	Hypothetical protein LOC792159	SARA2	0.00106612	0.0162051	0.0718659	-0.429474	0.293669	-0.289522	-0.396697	0.0137573	-0.226843	-0.540898	-0.726235	-0.495308	-0.379913	-0.310758	0.128097	-0.0654762	0.244315	0.270579	0.181581	0.416721	0.0894602	0.264467	0.202173	0.553129	0.213244	0.112468
BG985453	Dr.78595	Similar to WW domain containing E3 ubiquitin protein ligase 2	LOC564527	0.00106569	0.0162051	-0.137414	-0.158296	-0.143162	-0.0262143	-0.135386	-0.104547	-0.183714	-0.0283353	-0.042026	0.114564	-0.139974	-0.129111	0.281926	0.127206	0.120845	-0.0074712	0.211511	0.499289	0.262173	0.293196	0.230145	0.16421	0.164602	0.234483
BM104021	Dr.132698	Zgc:92578	ZGC:92578	0.0010696	0.0162428	0.513867	0.559292	0.459091	0.694713	0.168181	0.0753677	0.198193	0.270407	0.20857	0.312632	0.215776	0.113538	-0.200162	0.0989842	0.0717058	-0.0277419	-0.226775	-0.331501	0.0709778	-0.105997	-0.145367	0.118441	-0.0321211	-0.0612095
AI641436	Dr.140291	Zgc:162193	ZGC:162193	0.00107136	0.0162546	-0.316435	-0.152841	-0.328689	-0.641243	-0.513301	-0.323583	0.0720221	-0.331611	-0.294146	-0.0983968	-0.10624	-0.156529	-0.127003	-0.0657328	0.237797	0.25552	0.208964	0.448417	0.0694397	0.204707	-0.193124	0.214436	0.21772	-0.142789
BG303979	Dr.77564	Thioredoxin reductase 1	TXNRD1	0.00107815	0.0163424	1.04309	-0.329028	-0.92983	-0.936603	-0.536254	-0.701215	0.641147	-0.746845	-0.154461	-0.128233	0.404686	-0.0665713	0.631821	0.718653	0.919571	1.29734	1.28741	1.48984	2.87252	1.27781	0.800311	1.421	1.69801	3.13373
BI890519	Dr.105819	Wu:fc30f01	WU:FC30F01	0.00108276	0.0163973	-0.647871	-0.311861	-0.32057	-0.553183	-0.596087	-0.551009	-0.371038	NaN	-0.260764	-0.216441	0.0193083	-0.00632304	NaN	-0.214425	NaN	-0.132207	0.0659172	-0.27254	0.108446	0.243612	0.00503549	-0.36186	-0.194584	-0.0789515
AA495420	Dr.117332	Sideroflexin 2	SFXN2	0.00109001	0.0164767	0.352216	0.16635	-0.101061	-0.241581	-0.896601	NaN	-0.112986	-0.320272	-0.307504	-0.272956	-0.255302	-0.205546	NaN	-0.269237	0.016117	0.118218	-0.0719256	0.108062	NaN	0.277314	0.485416	0.336625	0.322519	0.335984
BI980610	Dr.107621	Zgc:110343	ZGC:110343	0.00108903	0.0164767	0.801422	-0.255808	-0.349516	-0.465633	-0.40595	-0.389384	-0.269461	-0.446563	-0.0949265	-0.214232	-0.152209	-0.0552021	0.416563	-0.0697078	-0.0396782	0.697168	1.11728	1.34777	0.648369	0.620009	0.634576	1.0804	0.607081	-0.0647921
AW281989	Data Not Found			0.0010939	0.0165143	-0.296723	-0.662877	0.240968	0.161102	0.0859069	0.1232	0.301841	0.167022	-0.0978631	0.0731493	0.376746	0.186969	-0.290046	-0.108922	-0.284792	-0.198069	-0.266605	-0.458791	-0.558335	-0.303855	-0.603691	-0.692494	-0.444228	-0.744246
AW566530	Dr.98621	Hypothetical protein LOC100003719	LOC100003719	0.00109451	0.0165143	0.306245	0.252191	0.758164	0.239159	-0.212375	0.405306	0.504399	0.196144	-0.142429	-0.298293	0.355985	0.0108081	0.7384	0.59506	0.666423	1.03977	0.900019	1.88527	1.50429	0.847313	0.829271	1.59199	1.4569	0.800125
BI896378	Dr.14647	Zgc:66313	ZGC:66313	0.00110441	0.0166483	0.548024	0.542424	0.0382062	1.02527	1.0975	0.642226	0.333004	0.57837	0.80456	0.450384	0.250321	0.580689	0.0865631	-0.583153	-0.226368	-0.640101	-0.905032	-0.827804	-1.12991	-0.786509	0.528373	0.146961	-0.553436	0.0619664
AI878631	Data Not Found			0.00110809	0.016687	-0.0232666	0.112485	0.0284948	-0.116556	-0.0495256	0.070249	-0.0160444	-0.355234	-0.36575	-0.435621	-0.397743	-0.361113	-0.10084	NaN	0.0258239	0.112623	-0.14503	-0.252449	0.0876695	0.034029	0.264651	0.309579	0.0701162	0.153734
AI793736	Dr.2883	Polymerase (RNA) II (DNA directed) polypeptide G-like	POLR2GL	0.00110901	0.016687	-0.103433	-0.139561	-0.47805	-0.485807	-0.401483	-0.257137	-0.718198	-0.512986	-0.0799396	-0.211318	0.0999071	-0.138135	0.363466	0.104522	0.178066	0.0686847	0.391963	0.399255	0.213578	0.0753459	0.113536	0.437419	0.149343	-0.0472626
AI959115	Dr.337	Similar to presenilin associated, rhomboid-like preproprotein	LOC792889	0.00111293	0.0167306	0.168233	-0.0668208	-0.30011	-0.602674	-0.827309	-0.629124	-0.552253	-0.74284	-0.335483	-0.335265	-0.157536	-0.138466	-0.0971338	-0.0565877	0.296296	0.37955	0.0400887	0.0906981	-0.201771	0.523473	0.423453	-0.0695072	0.12223	-0.329354
AI723122	Dr.15883	Protein phosphatase 2, regulatory subunit B (B56)	PPP2R5E1	0.00111419	0.0167343	-0.105352	0.00716299	-0.0177046	-0.10629	0.0645393	0.11075	0.192849	0.292816	0.364285	0.357655	0.317752	0.131948	0.51911	-0.0519817	0.0100475	-0.176895	-0.0505335	-0.112629	-0.0434083	-0.19989	-0.30714	-0.319829	-0.188174	-0.517581
AW116159	Dr.35540	Translocating chain-associating membrane protein 1	TRAM1	0.00111688	0.0167593	-0.137889	-0.976634	-0.114073	-0.761635	-0.464775	0.259551	-0.0968485	-0.151929	-0.522959	-0.445643	-0.391344	-0.497808	0.820305	0.555462	0.31414	0.0965396	0.727148	1.16328	0.792583	0.354184	0.451583	0.670748	0.767473	0.44543
AF395831	Dr.83621	POU domain, class 4, transcription factor 2	POU4F2	0.00111914	0.016778	0.29121	-0.223187	0.250244	0.151569	0.1311	-0.0156698	0.294939	0.10128	0.0179761	0.0163587	0.121071	-0.140742	0.0981478	-0.13629	0.293263	-0.241956	-0.388173	-0.404625	-0.472073	-0.267802	-0.179989	-0.415532	-0.353794	-0.582642
AW344255	Dr.78239	DNA-damage inducible protein 2	DDI2	0.00112335	0.0167899	0.266049	0.0572354	-0.111525	0.136994	0.173026	0.146583	-0.065002	0.0406584	0.0566504	-0.104996	-0.470379	-0.234999	0.711544	0.453064	0.29598	0.0969894	0.891715	0.981012	0.50834	0.350416	0.651508	0.706287	0.39841	0.541886
AW203115	Dr.106912	Transcribed locus		0.00112276	0.0167899	-0.233652	-0.773049	NaN	-1.17374	-1.11732	-1.29909	-1.00456	-0.940169	-1.4095	-0.98569	-1.25688	-1.05265	-0.865305	-0.589596	-0.404707	-0.541899	-0.970339	-0.557733	-0.46898	-0.221036	-0.373091	-0.618998	0.0201976	-0.461602
BI878825	Dr.78479	Si:ch211-105d11.2	SI:CH211-105D11.2	0.00112569	0.0167899	-0.00791581	-0.213721	-0.266622	-0.364343	-0.651913	-0.182701	-0.194568	-0.305382	-0.169042	-0.314765	-0.236814	-0.371678	0.0546131	-0.224894	-0.00793439	0.0889833	0.633773	0.320613	0.224928	0.0939466	-0.0168419	0.273917	-0.0691236	0.00626609
AI588216	Dr.39143	Zgc:112982	ZGC:112982	0.00112441	0.0167899	0.303093	0.50693	0.141635	-0.0921779	0.151379	0.0610684	0.709665	0.364072	0.225467	-0.0531081	0.295855	0.209162	0.119057	0.317954	0.112209	0.291929	-0.169996	-0.370557	0.114368	0.204825	0.0257068	-0.298218	-0.580515	-0.807671
BI890781	Dr.133323	Transcribed locus, strongly similar to NP_001076483.1 hypothetical protein LOC100009645 [Danio rerio]		0.00112608	0.0167899	-0.180743	0.0579756	0.184263	0.299019	0.48373	0.252295	-0.246383	-0.173074	-0.107664	-0.154563	-0.125642	NaN	-0.0537337	NaN	NaN	-0.14492	-0.386851	-0.289658	-0.262502	-0.243344	-0.145891	-0.165571	NaN	NaN
BM181896	Dr.33915	Hypothetical protein LOC100000998	LOC100000998	0.00112543	0.0167899	1.04049	0.914095	0.557992	0.963793	0.699805	0.913784	1.32073	1.18725	1.12235	1.34197	1.09489	1.06247	-0.0991689	0.210677	0.52002	0.060936	-0.300769	-0.3258	-0.42353	0.773301	1.30852	1.38126	1.19885	1.40284
AW019809	Dr.80066	Transcribed locus		0.00112951	0.0168257	0.381524	-0.942337	0.0486456	0.425086	0.761996	1.37401	0.625867	0.849817	0.142674	-0.146057	0.128585	0.928488	-0.773654	-1.0979	-0.0717976	-0.876949	-1.15064	-1.09456	-0.923287	-0.71746	-0.0707176	-1.24012	-0.351847	-1.11999
AI658010	Dr.104987	Transcribed locus		0.00113223	0.016851	0.0715103	0.23678	0.0428306	-0.0950231	-0.252888	0.0969234	-0.224767	-0.137933	0.16964	-0.101463	0.00264281	-0.0329359	0.397899	0.112748	0.171422	0.470581	0.430849	0.912811	0.616084	0.582138	0.0736979	0.355574	0.731703	0.806006
BI427841	Dr.104498	Transcribed locus		0.00113621	0.0168719	0.0221554	0.866973	-0.251227	-0.0156373	0.0177232	-0.425332	-0.706999	-0.289055	0.0719011	0.18364	0.202591	-0.00834134	0.653251	0.907254	0.463464	0.431658	0.947513	0.841428	1.46978	0.802373	0.62384	0.873606	0.782853	1.10494
BI865888	Dr.84416	Transcribed locus		0.00113601	0.0168719	0.00342135	0.139372	-0.237266	-0.150873	-0.113757	-0.234951	-0.204698	-0.145852	-0.0241425	-0.389259	-0.391539	-0.383653	0.0178646	-0.109933	NaN	-0.0537289	-0.0380432	-0.0338889	-0.0565405	0.346466	0.0143005	0.305363	0.225066	0.103418
BM182177	Dr.20507	Zgc:112184	ZGC:112184	0.00113671	0.0168719	-0.370566	0.143192	-0.102356	-0.0972445	-0.220148	-0.0928851	-0.0987884	-0.096075	-0.283448	-0.194261	0.0494654	-0.138828	-0.304158	0.0279947	0.0766571	0.809939	-0.0854603	-0.0701417	0.686962	0.689099	-0.0913915	1.22436	0.780665	1.09368
AF071245	Dr.32618	Homeo box A3a	HOXA3A	0.00113811	0.0168773	-0.288022	0.112351	0.18227	0.579105	0.75191	0.276451	0.0481546	0.331278	0.350336	0.451489	0.00256682	0.120784	0.0556439	-0.143687	-0.340273	-0.327501	0.034297	-0.187219	-0.455843	-0.410311	-0.195691	-0.0793267	-0.566822	-0.307597
BI880225	Dr.93673	Transcribed locus		0.00114187	0.0169178	0.634684	0.723329	-0.376847	0.0362632	0.041231	-0.431271	-0.495205	-0.0949929	0.132424	0.213311	0.211555	NaN	1.28174	0.650541	0.564182	0.452945	0.802835	0.853008	0.894598	0.74573	1.0635	1.32216	0.92849	1.35539
BI891835	Data Not Found			0.00114446	0.0169256	0.207181	0.515018	-0.0377436	0.197386	0.166497	-0.0824251	-0.110119	-0.163737	0.189155	0.279954	-0.00427374	0.299274	0.317848	0.32657	0.0334788	0.221013	0.879104	0.509427	0.956686	0.574359	0.707031	0.771424	0.679873	0.99652
BI884972	Dr.109005	Transcribed locus, strongly similar to XP_683314.2 PREDICTED: similar to protein-tyrosine kinase, partial [Danio rerio]		0.0011444	0.0169256	-1.23193	-1.73741	-2.54365	-1.51966	-1.83721	-1.82047	-0.434531	-1.52692	-0.0611127	-0.356079	0.0515145	-0.154562	-1.62762	-2.14182	-1.78369	-1.83336	-1.62661	-1.7397	-1.8433	-0.881929	-1.27479	-1.38197	-1.03477	-1.42534
BI533390	Dr.77683	Zgc:158619	ZGC:158619	0.00114731	0.0169405	0.0585503	0.11299	0.568105	0.476908	1.0728	0.525931	0.347609	0.43822	0.440928	0.304085	0.233918	0.438484	-0.189489	-0.0207016	0.101751	0.175012	0.246649	0.165336	-0.173553	-0.0965538	-0.0967138	0.16115	-0.245525	0.0832555
AW019131	Dr.120944	Hypothetical protein LOC792302	LOC792302	0.00114753	0.0169405	0.0348005	-0.381928	-0.481226	-0.166295	-0.452279	-0.25507	-0.143967	-0.373559	NaN	-0.196718	0.12495	0.2628	0.0450428	0.0389297	0.267026	0.284856	0.739461	0.651832	0.577168	0.671206	0.319232	0.848369	0.145001	0.224928
AW154420	Dr.132767	Zgc:77051	ZGC:77051	0.0011498	0.0169588	0.142262	-0.428914	-0.403799	-0.654628	-0.671665	-0.517137	-0.390561	-0.915156	-0.462377	NaN	-0.294927	NaN	-0.353216	-0.226436	-0.0247018	-0.058754	-0.138647	-0.0343593	0.133697	0.207409	-0.0203826	0.359068	0.0128555	0.403907
BM102580	Dr.75926	Zgc:56207	ZGC:56207	0.00115272	0.0169714	0.255311	-0.173889	-0.6854	0.200071	0.104656	0.251049	-0.0348581	NaN	-0.126722	-0.142553	-0.0600736	0.0973974	-0.236102	-0.00633825	-0.185309	0.193894	0.120485	0.198748	0.826083	0.551536	0.660402	0.488784	0.263966	0.717384
AW826310	Dr.81937	Transcribed locus		0.00115228	0.0169714	0.0562351	0.105932	0.445617	0.492577	0.730444	NaN	0.488752	0.400764	0.390413	0.481413	0.319384	0.134069	0.168199	0.224416	0.304937	-0.0416324	0.176997	0.0723489	0.11568	-0.136908	-0.264834	-0.217146	0.117856	-0.192076
BI867850	Dr.115470	Transcribed locus		0.00116217	0.0170952	-0.0499509	-0.0588111	-0.130276	0.16374	0.240254	NaN	0.0281037	0.0140371	-0.131669	0.0400679	0.00417577	0.0308379	0.345861	NaN	NaN	0.020262	0.233546	0.12806	0.197413	-0.0103838	-0.0176876	-0.153415	-0.116244	-0.321835
BG306022	Data Not Found			0.0011638	0.0171038	-0.314493	0.0209824	-0.662755	0.0770701	0.33581	-0.38318	-0.436024	-0.0286936	0.0441092	0.114114	-0.233958	-0.0378734	0.316533	0.117204	-0.12583	0.137044	0.980861	1.04273	0.672142	1.52301	1.64853	1.07799	0.177935	1.00783
AF151352	Data Not Found			0.00116507	0.0171072	0.00324835	0.00414939	0.392904	0.709966	0.491066	0.11696	0.397918	0.516086	0.191655	-0.062659	0.0830392	0.149723	0.00658531	-0.42971	-0.0296059	0.134879	-0.142583	-0.0852149	-0.332061	-0.437041	-0.116743	-0.270244	-0.235261	-0.303627
BG739134	Dr.76527	Zgc:153007	ZGC:153007	0.00117164	0.0171882	-0.134467	0.0104829	-0.237962	-0.3282	-0.483548	-0.0662648	-0.186841	-0.396404	0.25867	-0.038709	0.202162	0.0363641	-0.0343333	-0.0459711	0.0128536	-0.0468994	-0.535659	-0.574629	-0.666362	-0.302325	-0.776339	-0.822347	-0.703899	-0.961866
AW115860	Dr.75470	Hypothetical LOC563514	LOC563514	0.00117417	0.0172099	-0.0484815	-0.376795	NaN	-0.297962	-0.335868	-0.398152	-0.461445	-0.325101	-0.438145	-0.253495	-0.261135	-0.232975	0.476934	0.388078	0.142058	0.0186212	0.24675	1.07229	0.271611	0.565966	0.1661	0.45627	0.346007	0.155485
BI876440	Dr.116738	Hypothetical protein LOC794025	LOC794025	0.00118014	0.0172206	-0.160329	-0.394758	-0.200211	-0.476631	-0.61285	-0.488594	-0.508789	-0.541709	-0.559882	-0.344827	-0.277103	-0.467647	-0.224017	-0.329021	-0.492034	-0.444321	-0.200909	-0.385099	0.0718004	-0.206139	-0.221514	-0.0730241	-0.162897	-0.149147
AI793802	Dr.75344	Homeodomain leucine zipper gene	HOMEZ	0.00117994	0.0172206	-0.719577	-1.16215	-0.367152	-0.484867	-0.930421	-0.77781	-0.828936	-0.247543	-0.0613977	-0.389459	-0.583753	-0.631563	0.945302	0.586935	-0.321344	-0.1486	1.40766	1.76193	1.49398	0.20403	0.146952	1.59454	1.34475	0.928946
BM035967	Dr.9484	Zgc:100829	ZGC:100829	0.00117722	0.0172206	-0.0813042	-0.106561	-0.165699	-0.0263581	-0.07896	-0.0996757	0.0758499	-0.225037	-0.0070818	-0.0129614	0.0944939	0.0979634	-0.154907	-0.205422	-0.104391	-0.121249	-0.192509	-0.231188	-0.294229	-0.0877289	-0.341673	-0.352449	-0.292112	-0.525349
BE605454	Dr.82103	Nuclear factor of kappa light polypeptide gene enhancer in B-cells inhibitor, zeta	NFKBIZ	0.0011791	0.0172206	-0.189297	0.127372	0.266436	0.548159	0.620572	0.428944	0.403644	0.747617	0.209866	0.074712	0.0566003	0.0247716	-0.034124	0.132829	-0.0947766	0.0997679	0.226248	-0.0941395	-0.132277	-0.221434	0.0270731	0.0104298	-0.256509	0.00252608
BM070938	Dr.75809	Connexin 43	CX43	0.00117678	0.0172206	0.2965	0.257724	0.212173	-0.0674204	-0.0514616	-0.125255	-0.148214	0.0413093	-0.211467	-0.16871	-0.0374562	-0.102928	-0.00292992	0.312789	0.103016	-0.113056	-0.247974	-0.0220945	-0.0205533	-0.091822	-0.114215	0.505122	0.221231	0.085729
AI641473	Dr.78449	Similar to hCG1647660	LOC559090	0.00118584	0.017273	-0.138264	-0.349669	-0.31852	-0.280752	-0.815969	-0.415086	-0.208879	-0.318944	-0.295269	-0.256307	-0.0517041	0.0156843	NaN	NaN	-0.0741122	0.178733	-0.155023	0.123353	0.380886	0.30832	0.359372	-0.19166	-0.0257827	0.269469
AW077310	Dr.80268	Wu:fj35d09	WU:FJ35D09	0.00118583	0.017273	0.0882182	-0.0358344	0.259078	0.622825	0.452024	0.206613	0.62309	0.716457	0.292613	0.295008	0.176755	0.00697004	NaN	-0.729777	NaN	-0.359948	0.110329	-0.00612994	0.298938	0.307529	-0.117394	-0.223835	0.00957402	-0.336342
BI896409	Dr.83693	Similar to Adipocyte-derived leucine aminopeptidase precursor (A-LAP) (ARTS-1) (Aminopeptidase PILS) (Puromycin-insensitive leucyl-specific aminopeptidase) (PILS-AP) (Type 1 tumor necrosis factor receptor shedding aminopeptidase regulator)...	LOC564068	0.00119567	0.0173854	-0.176656	-0.498896	-0.37114	NaN	-0.607665	-1.01654	-0.504402	-0.431412	-0.544704	-0.158207	-0.15026	-0.207785	-0.433446	-0.42552	-0.140891	0.0603236	-0.602803	-0.0521635	0.449897	-0.0360405	0.104688	0.084097	0.362005	0.0518234
BI890380	Dr.113518	Zgc:112426	ZGC:112426	0.0011947	0.0173854	-0.30149	0.0589144	-0.0581379	-0.411789	-0.487295	-0.346082	0.0934161	-0.0380475	-0.107991	0.107412	0.0866826	0.187435	-0.306746	-0.0275849	-0.112808	0.0898842	-0.492721	-0.177169	0.127769	0.215575	-0.0437332	0.218035	0.251559	0.387894
BE605395	Dr.82223	Zgc:114150	ZGC:114150	0.00120176	0.0174414	0.29064	0.230884	0.420834	0.476545	0.853939	0.495484	0.577349	0.555802	0.34439	0.580251	0.216265	0.333356	0.105103	0.389701	-0.131688	-0.153615	0.183642	-0.166435	0.00304438	-0.276133	-0.0651723	0.135096	-0.307401	0.0194628
AW279805	Dr.24063	ATP-binding cassette, sub-family C (CFTR/MRP), member 2	ABCC2	0.00120271	0.0174414	1.13336	0.265567	0.296913	0.258589	-0.0537138	-0.098726	-0.107107	-0.402524	-0.173516	-0.146738	0.0334987	-0.0510164	0.248615	0.174779	0.435143	0.929005	0.734024	0.751366	0.906361	1.15246	0.396417	1.08247	0.319104	0.575191
BI563174	Dr.106887	Similar to MGC68800 protein	OGDH	0.00120095	0.0174414	-0.128293	0.133756	0.10157	0.0358557	0.143593	0.0477423	0.240148	0.360566	0.203892	0.126018	0.0477479	-0.0712374	0.121405	0.156449	0.206204	0.0848547	-0.00534977	0.032234	-0.0708554	0.0219536	-0.0135185	-0.0480196	-0.120389	-0.150571
BM183976	Dr.139822	Transcribed locus		0.00120394	0.0174438	0.647875	0.382159	0.146924	0.605852	0.30422	0.50576	0.295169	0.503316	0.239513	0.179929	0.232445	0.0737336	-0.238308	0.187587	0.306453	0.301504	-0.176961	-0.464658	-0.396335	-0.10755	-0.19163	-0.371274	-0.290581	-0.581879
AW077286	Dr.32573	Ribosomal protein L11	RPL11	0.00120588	0.0174565	0.0487849	-0.6586	-0.538873	-0.343115	-0.423968	-0.177053	-0.0640655	-0.389437	-0.271953	-0.115906	-0.20217	-0.0880745	-0.344872	-0.389524	-0.358424	-0.36054	-0.635022	-0.208287	-1.19037	-0.525397	-1.11454	-0.784027	-1.26414	-1.13723
AF349412	Dr.119569	Estrogen receptor 1	ESR1	0.00121495	0.0175593	0.16481	-0.150045	1.10877	0.41657	0.583487	1.32814	0.473249	0.45064	0.351915	0.153547	0.161778	0.732784	-1.00114	-0.608316	0.521402	-0.370674	-0.914384	-1.11967	-0.869326	-0.813606	-0.903414	-1.53639	-0.393471	-1.10472
BI882446	Dr.4186	Tumor protein D52-like 2	TPD52L2	0.00121511	0.0175593	0.386682	0.351775	0.54704	0.232507	0.325911	0.347658	0.350319	0.164348	0.0387665	0.132139	0.049469	0.19013	0.319161	NaN	-0.0244575	0.0238262	0.0681334	0.132439	0.119052	-0.0603382	-0.0703003	-0.132131	-0.231371	NaN
AW826969	Data Not Found			0.00121669	0.0175666	-0.153771	-0.140008	-0.451628	-0.489974	-0.530086	-0.340682	-0.298094	-0.169689	-0.129733	-0.28795	-0.0978806	-0.154861	0.118163	-0.08235	0.042249	0.162265	0.121444	0.0529067	-0.325776	0.00544281	-0.244616	-0.286266	-0.185636	-0.489447
AI588124	Dr.121798	Transcribed locus		0.00121844	0.0175696	0.113289	-0.167792	-0.526433	-0.127997	-0.37169	-0.380686	-0.402098	-0.0667297	0.0265164	-0.250478	-0.516123	-0.0836113	0.704847	0.308052	0.0631787	0.222416	0.123307	0.0269887	0.316618	0.293832	0.70166	0.606836	0.611972	0.268774
BI881818	Dr.13003	Transcribed locus		0.00121904	0.0175696	-0.0597772	-0.0675747	-0.112727	-0.00895146	-0.158484	-0.219907	-0.164362	-0.0772834	0.0265285	0.00393058	0.0348687	-0.0242109	-0.0056808	-0.382748	-0.101306	-0.393667	-0.394725	-0.441169	-0.412649	-0.124121	-0.42235	-0.529232	-0.288144	-0.568496
BI897831	Dr.83707	Si:dkey-221h15.1	SI:DKEY-221H15.1	0.00122036	0.0175731	-0.0859995	-0.0816047	0.208946	-0.0598304	0.0390925	-0.0694269	0.0598766	0.015682	0.221644	0.0944341	0.364654	0.0988476	-0.0291045	0.150827	-0.0436405	-0.153884	-0.128366	-0.161785	-0.203633	-0.156058	-0.271968	-0.312942	-0.149835	-0.368008
BG302753	Dr.77414	Tubulin, gamma complex associated protein 2	TUBGCP2	0.00122169	0.0175769	-0.453194	0.00049789	0.0879138	-0.260219	-0.0984061	-0.0363943	-0.204079	-0.378879	0.0892255	-0.103651	0.0400451	-0.166451	-0.406403	-0.196226	-0.22692	-0.269364	-0.632198	-1.01197	-0.98849	-0.50727	-0.642337	-0.71083	-0.987866	-1.26228
BI672117	Dr.83422	Transcribed locus, strongly similar to XP_704671.2 PREDICTED: hypothetical protein [Danio rerio]		0.00124249	0.0178299	-0.0411463	-0.202099	-0.0667211	0.516351	0.174581	0.0482313	0.388982	0.280005	0.060048	0.117164	0.290909	0.343986	-0.304321	-0.250748	-0.0181264	-0.0665106	-0.0721586	-0.401038	-0.114783	-0.102345	-0.18338	-0.568508	-0.102295	-0.46812
AW344063	Dr.51881	Zgc:92668	ZGC:92668	0.00124061	0.0178299	0.122777	-1.65702	0.235683	0.653377	1.33996	0.849395	0.23921	0.858598	NaN	-0.143931	-0.432797	-0.286698	-1.03681	-0.287642	-0.30592	-0.331441	-0.954444	-0.886657	-1.24803	-1.21772	-0.739255	-1.25184	-0.93159	-1.42846
BI896278	Dr.77407	Si:dkey-190l1.1	SI:DKEY-190L1.1	0.00124253	0.0178299	-0.377467	-0.418822	-0.387738	-0.689085	-0.569912	-0.534162	-0.363194	-0.125196	-0.521312	-0.214732	-0.0193026	-0.0583438	-0.343648	-0.189178	-0.160618	0.0736424	-0.635354	-0.188297	0.33545	0.203651	-0.109142	0.13464	0.399649	0.0620707
AW175483	Dr.6571	CNDP dipeptidase 2 (metallopeptidase M20 family)	CNDP2	0.00124964	0.0179162	0.100315	0.178215	0.240142	NaN	0.231662	0.0870314	-0.0949497	0.124502	0.518864	0.236654	-0.145812	0.0919189	-0.5789	-0.599936	-0.569915	-0.558902	-0.179212	-0.568787	-0.867964	-0.359517	-0.1178	-0.322568	-0.917573	-0.560126
AW826907	Data Not Found			0.00125523	0.017965	-0.806663	-0.596658	-1.05557	-0.790589	-0.733024	-0.803657	-0.978405	-0.781358	-0.385651	-0.504731	-1.02257	-0.739734	0.147683	-0.130242	-0.21125	-0.0427551	0.282368	-0.162905	-0.445971	-0.364786	-0.352378	0.158208	-0.638315	-0.00474346
AI793576	Data Not Found			0.00125449	0.017965	0.624981	0.635198	0.323615	0.433641	0.55055	0.369589	0.273721	0.417481	0.145664	0.385405	0.364644	0.00848511	NaN	0.310928	0.195614	0.377387	-0.0173613	0.344767	0.0842188	0.198196	0.25861	-0.193429	-0.182119	-0.226654
BI840104	Dr.119870	Similar to Solute carrier family 7 (cationic amino acid transporter, y+ system), member 3	LOC100005141	0.00125761	0.0179677	-1.00269	-0.47498	-0.811813	-0.969424	-0.515944	-0.717158	-0.798107	-0.674199	-0.822155	-0.680438	-0.653898	-0.606158	-0.312217	-0.203618	-0.308626	-0.529871	-0.117093	-0.318755	-0.215543	-0.0355644	-0.50241	-0.300295	-0.145004	-0.254514
AI722403	Dr.121893	Transcribed locus		0.00125724	0.0179677	-0.54229	-0.418901	0.153303	0.314405	0.754959	0.548689	0.376583	0.595309	0.438962	0.307104	0.610713	0.436827	0.535189	0.320172	0.177051	-0.152214	0.112718	-0.0483082	-0.660486	0.510013	-0.44694	NaN	-0.994351	-0.717027
BM183970	Dr.132310	Acyl-Coenzyme A dehydrogenase, C-4 to C-12 straight chain	ACADM	0.00126389	0.0180418	0.915324	0.423695	0.501969	1.00932	1.06363	0.978194	0.790425	0.83343	0.467031	0.20948	0.493899	0.387088	-0.36062	0.143365	0.414384	0.377023	0.14799	-0.121096	0.00105779	0.251374	0.41015	0.450662	0.286673	0.41085
BE017854	Data Not Found			0.00126508	0.018043	-0.115725	-0.211868	-0.219969	-0.0671067	0.0333658	0.246614	-0.100778	0.137035	0.0666094	0.0824838	0.162271	-0.116508	-0.540338	-0.182934	-0.134138	-0.0960349	-0.478356	NaN	-0.3235	-0.256354	NaN	-0.556656	-0.568553	-0.920061
BI882313	Dr.59620	Collagen type II, alpha-1b	COL2A1B	0.00126935	0.0180883	-0.113975	-0.0010157	0.20398	0.210573	0.302457	0.208127	0.20274	0.279262	0.455286	0.076887	0.155424	0.194165	-0.102701	-0.00487727	0.141286	0.0432914	-0.123676	0.126346	-0.157399	-0.0764095	-0.205968	-0.0951115	-0.15263	0.0291686
BI845146	Dr.83652	Wu:fq26c12	WU:FQ26C12	0.00127121	0.018099	-0.07022	-0.109652	0.0305274	NaN	0.266332	0.109019	0.24287	0.0424774	0.0244974	-0.00951159	0.227917	0.119142	0.0209277	-0.0868319	0.0458103	-0.00575982	-0.226519	-0.372906	-0.208434	-0.133563	0.0298201	-0.271127	-0.334773	-0.402944
BI982036	Dr.132822	Si:ch211-122c9.1	SI:CH211-122C9.1	0.00127793	0.0181358	-0.00721432	0.0301062	0.211722	-0.0676963	0.0789164	0.215158	0.0865506	0.0633765	-0.126802	-0.114814	0.188608	0.116887	-0.0397673	-0.260353	NaN	-0.141411	-0.338079	-0.14058	-0.359407	-0.207787	-0.208621	-0.339942	-0.348902	-0.5031
AW777747	Data Not Found			0.00127808	0.0181358	-0.269001	-0.321251	0.114221	0.0666544	-0.0147256	0.2145	0.0223578	0.0267165	-0.332185	-0.0406142	0.0853127	-0.241459	-0.76049	NaN	NaN	-0.382777	-0.766519	-0.646323	-0.613225	-0.316713	-0.351369	-0.478836	-0.441509	-0.676844
AW116396	Dr.11425	Phosphoserine aminotransferase 1	PSAT1	0.00127541	0.0181358	-0.0610371	-0.0556463	-0.251967	-0.395161	-0.658667	-0.321819	-0.355974	-0.185093	-0.214044	-0.145749	-0.106325	-0.145304	-0.172647	-0.0654175	-0.237714	0.261392	0.15727	0.0107314	-0.0250148	0.265825	0.201031	-0.117512	0.264292	-0.183493
AI721320	Dr.78686	Transcribed locus		0.00127821	0.0181358	0.217367	0.429247	0.330576	0.369401	0.486995	0.207821	0.499643	0.446897	0.02144	-0.0684624	-0.238615	-0.154403	0.531344	0.435119	0.257613	0.407373	0.469256	0.593739	0.281827	0.204718	0.177428	0.19229	0.361154	0.302948
BM156154	Dr.76736	Ribosomal protein S26, like	RPS26L	0.00129573	0.0183685	-0.74407	-0.7961	-0.195866	-0.309952	-0.556287	-0.284195	-0.450869	-0.387119	-0.31172	-0.382499	-0.564998	-0.456306	-0.536665	-0.635874	-0.720325	-0.60432	-0.69586	-0.616395	-1.11249	-0.533645	-0.825458	-0.994002	-1.32214	-1.20064
BM154123	Data Not Found			0.00130414	0.0184717	-0.0958931	-0.0256521	-0.348133	-0.121846	0.0942887	-0.0220717	0.1248	-0.100598	0.55734	0.719676	0.65079	0.334166	0.232408	-0.066884	0.00852453	0.10005	-0.0998806	-0.326532	-0.193421	-0.139625	-0.355193	-0.336349	-0.120797	-0.39645
BM104287	Dr.78181	Zgc:158750	ZGC:158750	0.00130733	0.018485	-0.268436	-0.758347	-0.730111	-0.600424	-0.739519	-0.59932	-0.704223	-0.712759	-0.905281	-0.721746	-0.687764	-0.634127	-0.656112	-0.621921	-0.479429	-0.308263	-0.264545	-0.516931	-0.293129	-0.3335	-0.186276	-0.312245	-0.306234	-0.382091
BG304211	Dr.78447	Zgc:77836	ZGC:77836	0.00130689	0.018485	-0.109879	0.225721	-0.370343	-0.506449	-0.439502	-0.463559	-0.0163546	-0.0809176	-0.234525	-0.0118291	-0.205164	-0.215333	-0.312323	0.0329816	0.223535	0.114266	-0.236713	0.218951	0.57758	0.257685	0.0355446	0.482847	0.598866	0.405505
AI588399	Data Not Found			0.00130993	0.01849	0.0425915	-0.254472	-0.0422936	-0.193341	-0.55863	-0.370234	-0.413747	-0.497142	-0.337457	-0.295498	-0.184359	-0.148204	0.114006	0.0216042	0.0420957	0.358104	0.32991	0.017949	-0.0999795	0.556231	0.323024	0.412773	0.233889	-0.0959913
BE201789	Dr.7710	Zgc:92106	ZGC:92106	0.00130955	0.01849	-0.18619	-0.165964	-0.22818	-0.363535	-0.364618	-0.1963	-0.0916566	-0.205174	0.150105	-0.0386401	0.185662	0.0952737	-0.00169195	-0.120097	-0.208972	-0.216227	-0.430147	-0.351638	-0.295089	-0.25156	-0.301032	-0.384187	-0.217801	-0.297156
BG306456	Data Not Found			0.00132691	0.0187135	-0.000142763	0.232978	0.239317	0.258613	0.255	0.298093	0.290481	0.232027	0.504059	0.325174	0.188323	0.325409	-0.23799	-0.114812	-0.135832	-0.182163	0.0983505	-0.0584571	-0.577828	0.0208839	0.0312633	-0.0695932	-0.453547	-0.300282
BI888041	Dr.115730	Hypothetical protein LOC100005212	LOC100005212	0.00132845	0.0187191	-0.422899	-0.528353	-0.546394	-0.513323	-0.65749	-0.534453	-0.550993	-0.370061	-0.635971	-0.369949	-0.614987	-0.491418	-0.0143571	0.0326899	-0.102484	-0.0333765	-0.111884	0.866217	-0.297472	-0.0780624	0.0455057	0.0859799	0.207181	-0.0805574
BI883698	Dr.108000	Similar to adaptor protein CIKS	LOC100002188	0.00133208	0.0187382	-0.000286194	0.197092	0.413235	0.802845	1.41687	0.720807	0.706859	0.679963	1.2465	1.22694	0.948086	0.64812	0.177917	0.209674	0.241691	0.0470015	0.621775	0.139134	-0.237897	-0.537136	0.340702	0.357802	-0.14198	0.181947
AF067201	Dr.4212	Lactate dehydrogenase A4	LDHA	0.00133094	0.0187382	-0.169171	-0.483788	-0.465069	-0.13163	-0.321489	NaN	-0.623986	-0.121138	0.0488384	-0.0550909	-0.0852997	-0.10229	0.540947	0.238772	-0.0467193	0.0308553	0.345812	0.552797	0.404895	0.152849	0.00227626	0.474041	0.98719	0.609249
BM025872	Dr.78246	Ubiquitin-like 7	UBL7	0.00133737	0.0187964	0.117339	0.0278885	0.371034	0.211446	-0.154486	0.149028	0.10509	NaN	-0.0968095	0.117983	0.00580127	-0.151377	-0.0271474	0.196745	0.070459	0.356032	0.349587	0.730199	0.411589	0.620859	0.238702	0.636952	0.650569	0.562454
BI878538	Dr.765	Transcribed locus, strongly similar to NP_001098746.1 hydroxyacyl-Coenzyme A dehydrogenase/3-ketoacyl-Coenzyme A thiolase/enoyl-Coenzyme A hydratase, alpha subunit [Danio rerio]		0.00133949	0.0188102	0.0634361	0.370861	0.657084	0.397096	0.418726	0.13964	0.197429	0.0874225	-0.11036	-0.0678893	-0.100787	-0.0628819	-0.00843479	0.0667041	-0.181159	-0.0650342	0.067467	-0.21261	-0.249024	-0.125008	-0.256002	-0.122901	-0.183145	-0.296983
AW175446	Dr.119093	Hypothetical LOC560193	LOC560193	0.00134526	0.0188751	0.149788	0.461145	-0.0600541	-0.148027	0.180167	-0.0832579	-0.232688	0.179388	0.597392	0.582423	0.303166	0.210089	0.777752	0.523497	0.378146	0.509523	1.16361	1.07605	0.702051	0.420031	0.83805	1.18755	0.814528	1.24502
AI793655	Dr.78967	Similar to SI:PACKTRZ.4 (novel protein)	LOC100005267	0.00134774	0.0188776	-0.00303263	-0.00905426	0.0319873	0.22886	0.404651	0.101166	0.417692	0.38209	-0.0331647	0.0841183	0.0979891	0.127362	0.0734176	-0.368247	-0.404046	-0.36332	-0.364413	-0.111695	-0.169687	-0.0817155	-0.129573	-0.30498	-0.139792	-0.349173
BI670921	Dr.12467	Hypothetical LOC569435	LOC569435	0.00134742	0.0188776	-0.11648	-0.10828	-0.177987	-0.0556843	-0.0727707	-0.11095	0.0403213	0.0865693	-0.0552935	-0.0178561	0.0712314	0.0150051	0.0542311	0.0524473	-0.0466387	-0.281388	-0.161671	-0.109045	-0.382743	-0.19519	-0.0923075	-0.423612	-0.146591	-0.435821
BI880794	Dr.122944	Transcribed locus		0.0013533	0.0189304	-0.539388	-0.561194	-0.369957	-0.632255	-0.574185	-0.751936	-0.656505	-0.354346	-0.721549	-0.714261	-0.601621	-0.408634	-0.534456	-0.301285	0.0682012	0.105287	-0.266884	-0.126826	-0.233084	0.193775	-0.0161654	-0.015711	0.0468574	-0.199427
BI887535	Dr.8110	Transcribed locus		0.00135382	0.0189304	-0.0651552	0.102029	0.244297	0.256121	0.260701	0.0656219	0.198138	0.0407041	0.173364	0.0486576	0.0957706	0.0870952	0.0173315	-0.111065	0.12404	-0.145574	-0.119171	-0.100928	-0.209615	-0.0483664	-0.0108071	-0.237346	-0.11928	-0.239241
AW826493	Dr.23234	Zgc:109977	ZGC:109977	0.001359	0.0189845	-0.00123946	-0.163222	0.121615	0.103427	0.151895	0.134795	0.292232	0.273987	0.337693	0.0032898	0.17894	0.214836	-0.390687	-0.161315	0.0580795	-0.00700961	0.162625	-0.0737492	-0.258748	-0.0861448	-0.236908	-0.226323	-0.0752082	-0.430853
AF273220	Dr.10334	Caspase 8, apoptosis-related cysteine peptidase	CASP8	0.00136	0.0189845	0.121991	0.100117	0.242364	0.462741	0.439744	-0.0135172	0.364574	0.550253	0.548456	0.477581	0.611856	0.500379	0.0109542	-0.0916009	-0.118385	0.105865	0.103685	0.263071	0.143555	0.0873846	-0.173619	-0.0862871	0.225066	-0.321022
BI708877	Dr.13312	Transcribed locus		0.00136601	0.0190483	-0.160807	-0.187462	-0.0194681	0.10393	0.11993	0.0147967	0.109011	0.182055	0.164896	-0.0403086	0.0793686	0.0209424	0.267521	-0.0576941	0.150446	-0.0393901	0.0143152	-0.114127	-0.17223	-0.0088893	-0.129168	-0.0958012	-0.262102	-0.286374
AI477980	Dr.77089	Apolipoprotein A-IV	APOA4	0.00136802	0.0190483	1.44148	-0.835548	1.3885	1.53975	1.26975	1.09772	1.12548	1.52844	0.0367816	0.255936	0.726735	0.412845	-0.50995	-1.20847	-0.495617	-1.02597	-0.17451	-0.455142	-0.213656	-0.195647	-0.346145	-0.905399	-0.801439	-1.37446
BM102207	Dr.142273	Hypothetical LOC554440	LOC554440	0.00136805	0.0190483	0.0320898	-0.131857	0.0184419	-0.101417	0.605835	0.13905	1.06451	0.257533	0.762759	1.2305	0.66685	0.49968	-0.227502	-0.128834	0.0605084	0.0383985	-0.406719	-0.208688	0.0618629	-0.00382403	-0.00504239	-0.0109858	0.183103	0.0207968
BM154242	Dr.123360	Transcribed locus		0.00136982	0.0190568	-0.510844	-0.288199	-0.719432	-0.766623	-0.726735	-0.851912	-0.558473	-0.613946	-0.283931	-0.533626	-0.600122	-0.296169	-0.353686	-0.223001	0.145357	-0.178862	-0.155386	-0.149365	-0.397543	0.0910195	-0.0287996	-0.0586311	0.130924	-0.199062
AW154553	Dr.118843	Zgc:55521	ZGC:55521	0.00138359	0.0192158	-0.125282	-0.0187498	0.000935166	-0.0497991	0.0955682	0.0417572	0.103653	0.164826	0.0869229	0.140426	-0.0353247	0.0225422	0.0367087	-0.0929227	-0.103275	-0.195439	-0.291368	-0.0849374	-0.177585	-0.232327	-0.222764	-0.0176061	-0.270169	-0.106147
AW280063	Dr.101	Wu:fa01f11	WU:FA01F11	0.00138276	0.0192158	-0.100242	-0.014782	-0.141657	-0.461335	-0.382492	-0.413343	-0.209132	-0.372043	0.088382	-0.0814305	0.0793344	-0.0484329	0.120002	-0.0440942	-0.164874	-0.310876	-0.43056	-0.323699	-0.188477	-0.222653	-0.530749	-0.428716	-0.504695	-0.757775
AL591180	Data Not Found			0.00139008	0.019246	0.000855624	-0.0829263	0.00485739	-0.0362801	-0.0831558	-0.0304469	-0.0625604	-0.0104277	0.111759	-0.00797517	0.0556092	-0.0722171	-0.44293	-0.357864	-0.196057	-0.0277404	-0.252546	-0.351728	-0.384828	-0.176477	-0.427671	-0.292296	-0.328309	-0.682532
AI497566	Dr.105098	Zgc:109930	ZGC:109930	0.00138973	0.019246	0.391525	0.770327	0.761265	0.585712	0.495832	0.259329	0.556762	0.365657	0.458816	0.331268	0.208622	0.489579	0.222817	0.348941	0.26772	0.095182	-0.0361754	0.0420201	-0.177322	0.270988	0.193012	0.149019	0.176866	0.0361077
BI885900	Dr.83569	Transcribed locus		0.00139046	0.019246	0.230012	0.426783	0.173713	0.11098	0.554994	0.42103	0.254927	-0.225227	0.10901	0.0754067	0.133938	0.190101	-0.188252	-0.136418	0.0462429	-0.0895307	-0.240272	-0.166216	-0.133895	0.0273068	-0.244045	-0.210775	-0.141711	-0.268148
AI588294	Dr.77761	Transcribed locus		0.00138836	0.019246	0.138351	0.252838	0.107985	0.0443399	-0.190787	0.242142	0.22661	-0.32858	0.200753	0.366155	0.660066	1.06329	0.0611332	NaN	0.322877	NaN	-0.189996	-0.283858	-0.299125	-0.15394	-0.336089	-0.333911	-0.231429	-0.160719
AF272965	Data Not Found			0.00139243	0.0192513	-0.26409	0.107471	NaN	-0.255118	NaN	0.00829009	-0.0850243	NaN	-0.0750805	-0.0220671	0.173255	0.0631909	0.000936223	-0.0301425	-0.0572206	0.0025032	-0.306771	-0.358047	-0.401859	-0.240317	-0.381333	-0.561951	-0.50822	-0.646509
BG727173	Data Not Found			0.00139319	0.0192513	-0.259769	-0.283309	-0.0135535	0.185901	0.128035	NaN	-0.357132	-0.0937479	0.165312	0.0742053	-0.0819972	0.0801639	0.646072	0.183361	0.067766	-0.245543	0.283287	0.300508	0.234038	0.249011	0.286409	0.638992	0.886303	0.774377
AW019444	Dr.122094	Transcribed locus		0.00139809	0.0192926	0.314505	-0.247765	-0.228286	-0.223993	0.00325392	0.179146	-0.149806	-0.0890374	-0.228446	0.0407796	-0.385472	-0.238278	0.534218	0.381038	0.0133528	0.226064	0.443908	1.03837	0.729381	0.313234	0.511927	0.850412	0.807327	0.519839
L19445	Dr.31395	Zgc:113912	ZGC:92049	0.00139853	0.0192926	-0.254275	0.730672	0.165556	0.550184	0.687597	0.163539	0.0748428	0.373674	0.12138	0.192406	0.26119	0.0101711	0.102774	-0.0707493	-0.0166122	-0.436314	-0.641042	-0.107808	0.0500456	0.43233	0.538285	0.723324	1.00983	0.892262
BI839803	Dr.84440	Hypothetical protein LOC799865	LOC799865	0.00140963	0.0194294	0.17073	-0.0869779	NaN	-0.00541348	0.0747388	-0.0735126	0.0533144	-0.0467764	-0.0964368	-0.155985	0.109139	0.1082	-0.0325336	-0.318518	-0.0810829	-0.00579251	0.0190322	-0.0737576	-0.474676	-0.356415	-0.369127	-0.32044	-0.206802	-0.468388
BI429216	Dr.74514	Zgc:153629	ZGC:153629	0.00141412	0.0194424	0.185699	-0.161381	-0.000413277	0.102721	-0.086744	0.00534969	0.000755603	0.26391	-0.00678036	-0.0226789	0.279999	0.132833	-0.0145283	NaN	-0.16649	-0.461544	-0.228237	-0.432843	-0.463266	-0.38075	-0.29027	-0.197616	-0.189063	-0.541215
AL591401	Data Not Found			0.0014123	0.0194424	0.0271616	-0.162819	0.159056	0.212409	0.239868	0.0625176	0.274839	0.384832	0.202846	-0.145493	0.142017	0.075384	0.0492006	0.229818	0.0779579	-0.106252	-0.10205	-0.215531	-0.0931231	-0.153699	-0.169832	-0.173827	-0.00474944	-0.336471
AI721688	Dr.77397	Transcribed locus		0.00141342	0.0194424	-0.537401	-0.467939	-0.37607	-0.448432	-0.350048	-0.291021	-0.268715	-0.0966279	-0.00288607	0.0483376	-0.499652	-0.270634	0.411055	0.138342	0.0714456	0.209508	0.403551	0.416291	-0.374049	0.225278	0.166234	0.393547	-0.10724	0.383709
BI979669	Dr.82820	Hypothetical protein LOC795739	LOC795739	0.00141725	0.0194691	-0.343948	0.475704	0.451429	0.0641469	0.198502	0.00148044	0.0101694	-0.00837585	0.161459	0.215495	0.381849	0.193701	-0.212405	0.0734155	0.000186273	-0.07358	-0.512705	-0.547472	-0.381404	-0.330756	-0.508007	-0.653514	-0.417934	-0.518037
AI629289	Dr.15534	Similar to Thrap4 protein	LOC571197	0.00142135	0.0195045	0.10768	0.422267	0.0950485	0.231427	0.234653	0.38693	0.180338	0.124694	0.448549	0.0851649	0.13558	0.347403	-0.14066	0.131016	-0.0256417	-0.0820572	-0.256623	-0.28791	-0.43086	0.0304483	-0.000616033	-0.168317	-0.429672	-0.294008
BE606155	Dr.737	Jun B proto-oncogene, like	JUNBL	0.0014222	0.0195045	-2.19698	-2.20695	-1.66338	-1.52126	-1.3017	-1.90337	-1.79155	-1.87812	-0.899536	-1.74954	-1.49969	-1.20511	-0.478412	-0.718957	-0.185477	-0.946475	-0.400846	-1.14747	-0.970624	-0.123206	-0.673323	-1.33066	-0.204596	-0.371443
AI964806	Data Not Found			0.00142543	0.0195161	-0.223787	-1.13311	-0.76059	-1.2355	-0.811467	-1.17078	0.85323	-0.753659	-1.03481	0.749925	1.10652	0.162622	-1.18595	1.32993	1.56214	1.58395	2.25201	1.2816	4.3283	1.55932	1.80616	2.42766	2.10917	5.47372
BI475907	Dr.27090	Similar to dedicator of cytokinesis 8	DOCK8	0.00142444	0.0195161	0.29633	0.237893	0.012085	0.125876	-0.0372596	-0.0169458	-0.264305	-0.452226	-0.535401	-0.366087	-0.339846	-0.374913	-0.114394	-0.131688	-0.064286	-0.0259457	0.17284	-0.263118	-0.243801	0.137342	-0.0788774	-0.404505	-0.33985	-0.0786701
AF448140	Dr.77311	Retinol binding protein 2a, cellular	RBP2A	0.0014289	0.0195473	0.52463	-0.681019	0.747777	0.259215	0.389769	0.320996	0.479095	0.422122	-0.158276	0.0386251	0.636518	0.382398	-0.267248	0.10253	0.160237	-0.253538	-0.657515	-1.14392	-1.525	-0.421174	-0.455533	-0.904888	-1.37823	-1.83422
AW117111	Dr.6574	Transcribed locus, strongly similar to XP_001342010.1 PREDICTED: similar to Excision repair cross-complementing rodent repair deficiency, complementation group 3 [Danio rerio]		0.00143421	0.0196037	-0.319117	-0.227637	-0.397779	-0.341901	-0.398753	-0.167781	-0.253778	-0.599145	-0.393875	-0.65451	-0.700262	-0.658778	0.472337	-0.0854333	-0.208515	0.101738	0.0888179	-0.123062	-0.157184	-0.16812	-0.343846	-0.298208	-0.271362	-0.439445
BI534059	Dr.29735	Nascent polypeptide-associated complex alpha polypeptide	NACA	0.0014443	0.0197174	0.0140932	0.543733	-0.176216	-0.166716	-0.147875	0.0577719	0.136295	-0.0212764	0.217163	0.00837652	0.211383	0.030573	-0.886725	-0.0680973	-0.0414867	-0.300115	-0.624952	-0.964888	-0.704781	-0.399912	-0.648143	-0.851847	-0.888239	-0.69012
AW019817	Dr.80068	Zgc:77825	ZGC:77825	0.00144493	0.0197174	0.384065	0.401226	-0.368866	1.22515	0.862386	0.461738	0.395347	0.517148	0.617943	0.411834	0.283246	0.710646	-0.512409	-0.414929	-0.658576	-0.361786	-0.536913	-0.773805	-1.09344	-0.0201156	0.22932	0.0407626	-0.223827	0.408014
AW116284	Dr.76602	Heat shock protein 90kDa beta (grp94), member 1	HSP90B1	0.00144667	0.0197247	0.473288	1.37573	0.280866	0.0849037	0.515023	0.339267	0.0210804	0.188389	0.267306	0.277299	-0.040661	-0.121345	1.08158	0.69982	0.693049	0.804215	2.67422	2.67518	1.67028	0.379235	1.45752	1.896	1.50985	1.98874
BI672214	Dr.83416	Tetratricopeptide repeat domain 25	TTC25	0.00146397	0.019944	-0.230801	-0.186005	NaN	0.0738218	-0.0522653	0.15757	0.0889005	0.119692	-0.0647508	0.105271	0.0701328	-0.0439315	-0.473146	-0.231684	-0.241468	-0.161266	-0.1848	-0.358001	-0.225618	-0.0151988	-0.334626	-0.302197	-0.221996	-0.244262
BM184454	Dr.78241	Tight junction protein 3	TJP3	0.00146773	0.019962	-0.111996	-0.0182752	-0.119057	0.246001	0.240652	0.119752	0.385425	0.105694	0.260892	0.292646	0.130896	-0.0816535	-0.189264	0.0517465	-0.113233	-0.287456	-0.175007	-0.0773809	-0.303309	-0.279559	0.087221	-0.181705	-0.252234	-0.365233
BG727092	Data Not Found			0.0014673	0.019962	-4.09963	-4.38806	-4.20395	-3.96306	-3.71704	-3.67489	-4.78218	-4.14175	-2.29177	-3.33601	-4.06321	-3.52679	-2.13848	-3.05392	-2.71092	-2.45618	-0.135068	-1.19135	-2.34076	-0.412276	-1.69447	-2.96496	-1.08946	-0.762093
AW342802	Dr.39234	Similar to plexin B1	LOC561012	0.00147046	0.0199826	-0.102662	0.290234	0.374339	0.449778	0.406798	NaN	0.64715	0.513274	NaN	NaN	-0.504538	NaN	0.215684	0.0275644	0.0875117	0.165963	0.140927	0.227072	0.0191566	-0.267166	0.0764374	-0.151492	-0.019008	NaN
AI397380	Data Not Found			0.00147216	0.0199893	0.131021	0.0421284	-0.235431	-0.489192	-0.308914	-0.295304	-0.340192	-0.378843	-0.130334	-0.254902	-0.104788	-0.244084	0.345858	0.111916	0.291579	0.204236	0.35392	0.318815	-0.20198	0.335147	0.18071	0.106187	0.0816608	-0.33343
BG729177	Dr.121611	Transcribed locus		0.00147426	0.0200012	-0.0188086	-0.805011	0.107996	-0.531209	-0.428606	-0.0558247	-0.518057	-0.185746	-0.689798	-0.210046	-0.563054	-0.34407	0.796167	0.307955	0.355107	0.191395	0.524081	1.37581	0.61586	0.374128	0.392683	0.716488	0.577707	0.203511
AW232004	Dr.77409	Nuclear factor of kappa light polypeptide gene enhancer in B-cells inhibitor, alpha b	NFKBIAB	0.00147649	0.020015	-1.11018	-1.10623	-1.51623	-1.06332	-1.04511	-1.23572	-1.29405	-1.26707	-0.430359	-0.841016	-0.627704	-0.462288	0.268426	0.12806	-0.187546	-0.871309	-0.0135195	0.990587	0.643801	0.110766	-0.574349	0.512515	0.390009	0.291915
AW419561	Dr.75522	Glutamic-oxaloacetic transaminase 1, soluble	GOT1	0.00147792	0.0200178	1.13211	0.292903	-0.170673	-0.0289381	-0.459293	-0.21867	0.0124353	-0.104312	-0.178537	-0.273023	-0.129784	-0.161921	0.0957066	0.0128834	-0.0556705	0.643026	0.599299	1.21122	0.906992	0.740996	0.421961	0.378706	0.665721	0.598202
BI429297	Dr.82766	Similar to COASTER	LOC557758	0.00148371	0.0200796	-0.12681	0.134245	0.216139	-0.0311866	-0.189138	0.0644785	-0.154236	-0.340359	0.239758	0.253745	0.332882	0.170362	-0.145582	-0.0967854	0.00540298	-0.311286	-0.280307	-0.173148	-0.241316	-0.169335	-0.271766	-0.518389	-0.350876	-0.346551
BF718139	Dr.105356	Zgc:92026	ZGC:92026	0.00149315	0.0201245	-0.0994193	-0.0755201	0.289644	-0.370467	-0.481351	-0.115782	-0.247869	-0.249926	-0.188915	-0.370012	-0.219524	0.110558	0.142668	0.476383	0.159254	-0.148047	0.0862712	0.635929	0.519458	0.304245	0.309888	0.605051	0.831034	0.363301
AW059098	Dr.75181	Chaperonin containing TCP1, subunit 8 (theta)	CCT8	0.00148954	0.0201245	-0.355694	0.804329	0.358956	0.0445382	0.624645	0.159688	0.374086	0.267221	0.663096	0.274713	0.407339	0.283431	-0.477401	-0.0624822	-0.387059	-0.572936	-0.581607	-0.847585	-0.470908	-0.177678	-0.10445	-0.160932	-0.739536	-0.311784
AW059316	Dr.76519	Guanine nucleotide binding protein-like 3 (nucleolar)	GNL3	0.00149023	0.0201245	-0.156438	-0.120269	0.388609	-0.0262167	0.24402	0.229629	0.273641	0.415964	0.312209	0.156278	-0.0966415	0.192388	-0.235315	-0.0634027	NaN	-0.263034	-0.184015	-0.212026	-0.234897	-0.138435	-0.175009	-0.214039	-0.294715	-0.466841
AI477260	Dr.143375	Transcribed locus		0.0014929	0.0201245	-0.00675123	0.205828	0.132919	0.360175	0.223292	0.426471	0.292574	0.464873	0.365796	0.312248	0.112119	0.169512	0.40055	0.34844	0.150367	0.141451	0.26206	0.308614	0.0293444	-0.00601029	0.205704	-0.0419152	-0.00338936	-0.0523177
AW232238	Dr.22573	Hypothetical protein LOC792611	LOC792611	0.0014917	0.0201245	-0.199677	0.0713703	0.132854	-0.160689	-0.159586	-0.328245	-0.20196	0.00981424	0.1083	0.215631	0.384502	0.388665	NaN	NaN	0.275261	-0.304261	-0.131629	0.184404	0.638404	0.19493	0.260572	0.485143	0.603038	0.405275
BI670875	Dr.81929	Zgc:73359	ZGC:73359	0.00149887	0.020185	-0.0181666	0.018444	-0.114603	0.0813169	0.0109701	0.106892	-0.168462	-0.0840202	-0.0960104	-0.0765004	-0.0547169	-0.138345	-0.132523	-0.044189	-0.149605	-0.000488001	-0.11129	-0.115611	-0.017068	-0.0315804	-0.0981162	-0.141214	-0.221631	-0.224009
BE201950	Dr.74619	Transcribed locus, weakly similar to NP_001016876.1 ATP-binding cassette, sub-family A (ABC1), member 8a [Xenopus tropicalis]		0.00150154	0.0202044	-1.2185	-1.19075	-1.12037	-0.67351	-0.814345	-0.932738	-1.01203	-0.578098	-0.418609	-0.266239	-0.352221	-0.336557	-0.566714	-0.761618	-1.05165	-0.83595	-1.30864	-1.11549	-1.31722	-0.926992	-1.0341	-1.13649	-0.91108	-0.731905
AW826505	Data Not Found			0.0015098	0.0202822	-0.328041	-0.489978	0.129571	-0.464279	-0.532442	-0.496264	-0.386674	-0.287795	-0.531551	-0.502163	-0.640132	-0.30789	-0.389265	-0.366749	-0.153927	-0.208354	-0.244212	0.04102	-0.0952352	0.0340591	-0.0118156	0.147224	0.112274	0.0802375
BE693176	Dr.20533	Leucine rich repeat (in FLII) interacting protein 1a	LRRFIP1A	0.00150974	0.0202822	0.315805	0.295964	0.264291	0.634547	0.364145	0.478638	0.358892	0.344487	0.53521	0.350523	0.230034	0.301181	-0.0182852	0.141713	0.0398211	0.151099	0.231084	0.287577	0.139644	0.0901629	0.402419	0.476069	0.410633	0.341237
AW116066	Dr.80257	Transcribed locus		0.00151246	0.0203013	0.28932	0.14588	0.464944	0.900393	1.24248	0.761977	1.01601	1.09086	1.23557	1.10625	0.417505	0.400501	-0.00823867	-0.00365573	0.0658057	0.0222326	0.727098	0.223682	0.292968	0.321988	0.370035	0.698544	0.158375	0.899853
BI878053	Data Not Found			0.0015171	0.0203304	-0.322274	0.283521	0.205019	0.112298	0.238782	-0.102801	-0.236439	-0.0121287	0.377558	0.258822	0.027629	-0.0011121	-0.399237	-0.238149	-0.177139	-0.390759	-0.295302	-0.414475	-0.689249	-0.539963	-0.155579	-0.61348	-0.810792	-0.630914
AW232403	Dr.22588	Transcribed locus		0.00151706	0.0203304	0.0560232	0.202457	-0.0142239	0.340999	0.40365	0.204193	0.0696075	0.158445	0.203054	0.165166	0.121942	0.148292	0.092078	0.152936	NaN	-0.117124	-0.22669	-0.00994262	0.0767554	0.118041	-0.0777299	0.0725819	0.0729395	0.15066
BI846207	Dr.80717	Solute carrier family 25, member 32a	SLC25A32A	0.00151852	0.0203328	0.719651	-0.0856153	0.07116	0.591864	0.451388	0.0734168	0.291928	-0.0259153	-0.154134	-0.123568	-0.0248534	0.137177	-0.698209	-0.507143	-0.161595	-0.371953	-0.943043	-0.656238	-0.494422	0.1551	0.0752957	-0.505658	-0.668615	-0.81829
BM034833	Dr.84776	Transcribed locus		0.00152167	0.0203584	0.0135446	0.00775765	0.206159	0.331597	0.299817	0.312779	0.420851	0.362043	0.055317	0.0171959	0.163089	0.0507885	0.0175828	0.140642	-0.230996	-0.0217269	-0.0741998	-0.195859	-0.112125	-0.0263497	-0.304829	-0.167507	-0.144685	-0.0453501
AW019450	Dr.15519	Transcribed locus		0.00152614	0.0204015	0.156194	0.12319	0.150927	-0.363321	-0.537382	-0.137234	-0.384905	-0.144821	-0.108587	-0.440517	-0.162397	-0.0263246	-0.573564	-0.191527	-0.131576	-0.158036	-0.568146	-0.534115	-0.700162	-0.35625	-0.72055	-0.623948	-0.6605	-0.839796
AI794373	Dr.2636	IMP (inosine monophosphate) dehydrogenase 2	IMPDH2	0.00153261	0.020455	-0.00961276	0.0272972	0.51791	0.231304	0.430839	0.469177	0.178101	0.182245	0.130673	0.314535	0.417204	0.328286	-0.18812	-0.051179	-0.053556	0.257515	0.0872739	0.183633	0.200449	0.0296809	0.034369	-0.128519	-0.0945729	-0.103757
AF204241	Dr.118149	Tyrosylprotein sulfotransferase 1	TPST1	0.00153263	0.020455	0.120405	0.0668138	0.518415	0.505119	0.622327	0.755937	0.228656	0.229211	0.110144	0.423136	0.0343045	0.172235	0.254469	0.0895919	0.103335	-0.116429	0.0940384	0.28241	-0.252188	-0.261016	NaN	-0.0815717	0.161037	-0.190845
BE605848	Dr.82164	Similar to low density lipoprotein-related protein 1 (alpha-2-macroglobulin receptor)	LOC571846	0.00153583	0.0204622	-0.141922	-0.18916	-0.150572	0.0491115	0.0141589	0.0623796	0.0772933	-0.254122	0.0666109	-0.074764	-0.0298785	0.0042941	0.250567	-0.0235882	0.0416686	-0.000279724	-0.144986	-0.222308	-0.480074	-0.192001	-0.424707	-0.47273	-0.189374	-0.5442
BM181608	Dr.84914	Zgc:152928	ZGC:152928	0.00153652	0.0204622	0.0743737	-0.158607	-0.0602445	0.189217	0.257246	0.292022	0.431576	0.239435	0.529017	0.493412	0.387037	0.160951	-0.509884	-0.164551	-0.134604	0.11714	0.0908571	-0.132991	0.251922	-0.171153	-0.0558161	-0.172452	-0.313626	0.112674
AW115946	Dr.21850	USO1 homolog, vesicle docking protein (yeast)	USO1	0.00153691	0.0204622	0.156823	0.175073	0.183834	0.12446	0.054428	0.0929527	0.0778294	0.180658	0.24351	-0.236991	-0.0120482	-0.115854	0.200959	0.124477	0.0464851	0.167561	0.329906	0.19405	0.0624376	0.170038	0.0052412	0.135684	0.0303523	0.0841096
AW279916	Data Not Found			0.00153918	0.0204756	-0.194318	-0.0992952	-0.471818	-0.364225	-0.489169	-0.554306	-0.570546	-0.284663	-0.113633	-0.102	-0.531748	-0.123373	0.494855	0.0653591	NaN	0.0830975	0.353614	0.656461	0.0521466	0.314272	0.227927	0.416176	0.14209	-0.0389584
BI841852	Data Not Found			0.00154041	0.0204756	-0.271779	-0.326695	-0.588759	-0.388653	NaN	-0.520266	-0.399822	-0.246628	-0.180243	0.0166196	-0.520385	-0.206805	0.779252	0.0233502	0.109216	0.191279	0.820273	0.678682	0.0238167	0.387742	0.283437	0.845146	0.16391	0.339288
AW018535	Data Not Found			0.00154296	0.0204861	0.557706	0.488654	-0.582223	-0.0989639	-0.070114	-0.255367	0.0974502	-0.150212	-0.0540955	-0.0617021	0.0781743	-0.0701027	-1.53553	-0.345186	-0.28784	-1.15252	-1.83156	-1.47792	-1.02048	-0.539826	-0.985308	-1.25782	-0.390219	-0.970781
BI709111	Data Not Found			0.00154403	0.0204861	-0.373664	-0.73113	-0.948008	-0.635003	-0.893647	-0.949478	-0.604079	-0.596118	-0.469911	-0.487228	-0.361558	-0.630651	NaN	-0.822467	-0.452642	-0.299549	0.0532854	-0.0307238	0.114192	-0.179904	-0.270852	-0.0167987	-0.05785	-0.403326
BI843235	Dr.83513	Zgc:110231	ZGC:110231	0.00154583	0.0204861	0.149049	0.204968	0.13509	0.117262	0.045087	0.0278176	0.340051	0.400425	NaN	NaN	-0.707426	NaN	NaN	-0.35675	-0.0525494	-0.0896351	0.167299	0.265018	-0.101554	-0.120295	0.127309	0.0735406	0.0017388	0.373317
BM082389	Dr.66867	Similar to Ubiquitin specific peptidase 15	LOC556340	0.00154619	0.0204861	0.538815	0.498178	0.663921	0.831897	0.990794	0.761083	0.407994	0.7468	0.571568	0.295746	0.0448203	-0.108025	NaN	NaN	0.174142	0.257115	0.609859	0.576718	0.465141	0.175377	0.298259	0.441688	0.11351	0.41899
AI965267	Dr.105558	Wu:fc48e01	WU:FC48E01	0.00154783	0.0204912	0.0664156	-0.196813	-0.0150167	-0.555518	-0.348048	-0.638458	-0.24577	-0.238684	-1.25538	-0.564737	-0.734404	-0.450173	-0.277649	0.00763669	0.328234	0.474859	-0.285471	0.347426	0.767815	0.384491	0.128118	0.261204	0.712523	0.761417
U10330	Dr.20961	Cytosolic phospholipase a2	CPLA2	0.00155713	0.0205977	-0.0243566	-0.0963474	-0.0175941	-0.0235919	0.110485	-0.0645223	0.0399063	-0.0416544	0.0503847	-0.0514116	0.0584421	0.132227	-0.141496	-0.289664	-0.29465	-0.28664	-0.228932	-0.205596	-0.40864	0.0608257	-0.171753	-0.402564	-0.266283	-0.490769
BI709535	Dr.81745	Similar to Attractin precursor (Mahogany homolog) (DPPT-L)	LOC794975	0.00156323	0.0206619	-0.179413	-0.383066	-0.379373	-0.283151	-0.213364	-0.228864	-0.110649	-0.260378	-0.226817	-0.190816	-0.0916761	-0.0698057	-0.0901969	0.150331	0.215353	-0.152178	0.2986	0.168375	0.0306836	0.10645	0.128223	-0.0984684	-0.0288718	-0.0865091
AI667136	Data Not Found			0.00157213	0.0207628	-0.486513	-0.62093	-0.359801	-0.72695	-0.64614	-1.05347	-0.398187	-0.440072	-0.538191	-0.47026	-0.248922	-0.547988	-0.257556	-0.250919	-0.336868	-0.00576059	-0.369852	-0.276536	-0.420409	-0.0974132	-0.294156	-0.234372	-0.119893	-0.256513
BG304994	Dr.82833	Similar to Cell division cycle 123 homolog (S. cerevisiae)	LOC798885	0.00157858	0.0208312	-0.103831	-0.0248234	0.0262599	-0.287567	-0.390377	-0.226254	-0.287593	-0.21858	-0.377144	-0.224494	-0.266511	-0.384809	0.0219362	-0.156847	-0.164654	-0.246437	-0.0822767	-0.278817	-0.41968	-0.266623	-0.506075	-0.427464	-0.346766	-0.651437
BI882568	Dr.132434	DEAD (Asp-Glu-Ala-Asp) box polypeptide 27	DDX27	0.00158446	0.020892	-0.203669	-0.0307004	0.00317343	-0.102744	-0.0409182	-0.0968683	0.0663925	-0.0510933	0.14178	0.195829	-0.0613412	0.182334	-0.428588	-0.176285	-0.268467	-0.134369	-0.391801	-0.471894	-0.200404	0.0213729	-0.0857084	-0.292304	-0.35908	-0.214836
AF329854	Data Not Found			0.00159485	0.0210121	-0.192838	-0.191766	0.448831	0.302273	0.492352	NaN	0.278541	0.381272	0.0455103	0.331604	0.360492	0.183945	-0.134818	-0.0122994	0.0270812	-0.347294	-0.178454	-0.285995	-0.416216	-0.427488	-0.0989182	-0.34443	-0.130629	-0.559513
AI384355	Dr.75127	Ribosomal protein SA	RPSA	0.00160063	0.0210713	0.239771	0.371489	0.521039	0.197703	0.453684	0.483577	0.312184	0.440537	0.833235	0.412738	0.27055	0.47073	0.0133432	0.187831	0.21322	0.1849	0.3009	-0.147612	-0.350025	-0.0871424	-0.0259381	0.0942686	-0.29015	-0.248044
BI867046	Dr.22874	Wu:fc21e07	WU:FC21E07	0.00161659	0.0212644	0.360238	0.265314	-0.22683	-0.193674	-0.484361	-0.401472	0.194126	-0.2952	-0.196882	-0.164182	-0.27196	0.0323623	0.254637	0.26522	NaN	0.579365	0.624834	0.688699	1.62986	0.620377	0.565661	0.470741	0.699639	1.52831
BI704324	Dr.75599	Myristoylated alanine rich protein kinase C substrate	MARCKS	0.00162518	0.0213431	0.00995299	-0.350269	0.432996	0.488947	0.451733	0.411578	0.535601	0.497959	0.148547	0.101182	0.381753	0.120028	-0.325326	-0.0199766	-0.150724	0.257565	-0.135808	-0.299937	-0.567576	-0.397102	-0.134015	-0.331593	-0.289865	-0.284206
BF158508	Dr.79558	Zinc finger and BTB domain containing 16	ZBTB16	0.00162442	0.0213431	-1.12882	-1.08604	-1.09256	-1.132	-0.954859	-1.08496	-0.308278	-0.38195	-0.29453	-0.319459	-0.240366	-0.271242	NaN	-0.291202	0.412843	-0.137169	-0.303491	-0.760176	-0.837919	0.0784589	-0.422601	-0.738407	-0.293989	-0.299176
BG737983	Dr.117434	Calcium binding and coiled-coil domain 2	CALCOCO2	0.00163231	0.0213993	0.0684813	0.0844717	-0.0837297	0.355337	0.635084	0.245181	-0.267744	0.115588	0.240042	0.303326	-0.187362	-0.151441	0.251046	0.517892	-0.083457	0.294412	1.04976	1.32511	0.629571	0.585488	0.793348	1.26415	0.640054	1.27381
BI670835	Data Not Found			0.0016331	0.0213993	-0.0204739	0.0846235	0.116092	0.301717	0.170726	0.0349658	0.0781505	-0.0246932	-0.454323	-0.377926	-0.493565	-0.481203	0.320033	0.158446	0.0433009	0.0572522	0.260464	-0.0159746	0.182018	-0.0153805	0.139255	0.266437	0.131384	0.693661
AI588314	Dr.77770	Transcribed locus, strongly similar to NP_001003529.1 suppressor of zeste 12 homolog, like [Danio rerio]		0.00163337	0.0213993	0.190889	0.208053	0.485459	0.202598	-0.00954398	0.212874	-0.0805972	0.0393592	0.00154285	-0.123438	-0.00340177	-0.0612652	-0.0379013	NaN	-0.0679556	-0.160294	-0.107127	-0.336545	-0.0564695	0.194761	-0.154772	-0.203628	-0.167834	-0.194374
AW281819	Dr.81194	Abhydrolase domain containing 4	ABHD4	0.00163718	0.0214322	0.264823	-0.235684	-0.00465407	-0.054773	-0.109356	-0.0193848	-0.233363	-0.0906522	-0.321071	-0.318339	-0.0949927	-0.262376	0.323643	0.0219939	-0.0279099	0.442053	1.11693	0.404062	0.198742	0.30148	0.0753884	0.489354	0.267524	0.0862926
BM156079	Dr.120799	Immunoglobulin superfamily containing leucine-rich repeat 2	ISLR2	0.0016399	0.0214507	0.0816614	0.650876	0.314578	0.0715215	-0.286881	0.101349	-0.0631709	0.0359116	0.0497855	-0.0843427	0.154261	-0.120724	0.416847	0.446752	0.0962706	0.54071	0.302878	0.331263	0.521493	0.382916	0.393619	0.790854	0.787636	0.411935
AW826449	Dr.23225	Transcribed locus		0.00164876	0.0215242	0.102833	0.189613	-0.0279222	0.225374	0.254917	0.118635	-0.019362	-0.0436016	0.115547	-0.0156387	-0.0899267	0.0538971	0.556727	0.455336	0.309609	0.169457	0.36427	0.573435	0.353028	0.247167	0.633206	0.471098	0.377275	0.230788
AI883812	Dr.78652	Similar to Canopy4	LOC799639	0.00164866	0.0215242	-0.0436813	0.0438097	-0.0816704	0.258559	0.260362	0.201913	0.0235775	0.0654906	-0.157176	0.0807271	-0.000234083	-0.0640446	-0.46309	-0.262595	-0.0860505	-0.0742249	-0.191165	-0.233048	-0.14424	-0.165534	-0.119667	-0.27034	0.0327845	-0.293751
AI793521	Dr.121921	Transcribed locus		0.00164945	0.0215242	-0.0216921	-0.0131929	-0.605136	-0.289066	-0.283662	-0.971593	0.111952	-0.457393	0.107262	-0.141334	-0.0344481	-0.293289	0.349099	0.48778	0.352051	0.674592	0.498727	0.334357	0.0425517	0.557672	0.231451	1.08552	0.479514	2.17095
AF402599	Dr.83681	Lysozyme	LYZ	0.00165447	0.0215725	-0.257983	-0.422256	-0.0903373	-0.423242	-0.463309	-0.332432	-0.525797	-0.209265	-0.635365	-0.50796	-0.636044	0.044999	-1.27379	NaN	NaN	0.330941	-0.0410953	0.490719	-0.231977	0.21853	0.173238	1.16309	0.535795	0.0620297
BE017165	Dr.78358	Hypothetical protein LOC100000526	LOC100000526	0.00165885	0.0216124	0.49771	NaN	0.353515	0.236627	0.0199166	0.0301027	0.154526	0.238274	0.391071	0.293529	-0.039933	-0.059634	0.524025	0.455515	0.193475	0.163739	0.541011	0.773976	0.599891	0.51216	0.845121	0.792756	0.693086	0.936439
AI601685	Dr.77989	Transcribed locus, strongly similar to XP_001333329.1 PREDICTED: similar to Dual specificity phosphatase 5 [Danio rerio]		0.00167236	0.0217712	-0.100356	-0.259902	0.0864615	0.285575	0.390573	0.242735	0.330357	0.110578	-0.0559881	-0.0844725	0.258636	0.0252551	0.1757	-0.299919	-0.301331	-0.199696	-0.0557698	-0.579014	-0.420243	-0.189219	-0.471662	-0.415356	-0.513156	-0.447712
BF717502	Data Not Found			0.0016806	0.0218611	-0.140278	-0.0751903	-0.114954	-0.179038	-0.172021	-0.134083	-0.224882	-0.0813182	0.161219	-0.113749	0.175876	-0.0125379	-0.164083	-0.146857	-0.121187	-0.24649	-0.550015	-0.328379	-0.376518	-0.266997	-0.396508	-0.476978	-0.292638	-0.638594
BI880065	Dr.79151	PX domain containing serine/threonine kinase	PXK	0.00168216	0.0218641	-0.185383	-0.176168	0.0251175	NaN	-0.907961	-0.54713	-0.647384	-0.379918	-0.76749	-0.391773	-0.771405	-0.399764	0.37638	0.0427977	-0.143471	0.174339	0.828077	2.38728	1.06628	0.818681	0.225192	0.957783	0.964836	0.526517
AW115782	Dr.77295	Phosphogluconate hydrogenase	PGD	0.00169449	0.0219895	1.09732	-0.0765284	-0.0867434	-0.179102	-0.166113	-0.100916	0.0282543	-0.227251	-0.177486	-0.116963	0.0633592	-0.157793	1.20368	0.0891587	0.000534286	0.733599	1.98476	1.88804	1.34201	0.83979	1.28712	1.39653	0.926601	0.5358
BI840922	Data Not Found			0.00169403	0.0219895	-0.0756393	0.0677287	-0.179104	-0.0371958	-0.26366	-0.156117	-0.0529591	0.1505	0.154785	0.0822602	0.0367145	0.173643	0.263941	0.27784	0.181301	0.349491	0.179225	0.16482	-0.00756101	0.0987868	-0.127123	0.131548	0.30187	0.119075
AA495032	Dr.8694	Transcribed locus		0.00170374	0.0220573	-0.022538	0.389087	-0.102204	0.0990487	0.131141	-0.157793	-0.64904	-0.261717	0.34439	0.18443	-0.452422	-0.376263	0.250701	0.283753	-0.0610189	0.260096	1.40184	2.19299	0.80597	1.4418	1.39396	1.08703	0.674755	1.14184
U31823	Dr.21033	Melatonin receptor type 1A like	MTNR1AL	0.00170365	0.0220573	-0.269904	-0.325974	0.240821	-0.121172	-0.00134105	NaN	0.0537475	-0.150084	0.153068	0.532504	0.57753	0.322174	-0.713244	NaN	-0.434294	NaN	-0.438331	-0.262691	-0.458068	-0.384083	-0.331969	-0.86654	-0.115301	-0.553179
BG727313	Dr.83072	Similar to TALPID3 protein	LOC798169	0.00170136	0.0220573	0.012558	0.185398	0.471632	0.702473	1.28366	0.589612	0.367717	0.721031	0.551553	0.412859	0.112843	0.345965	-0.243452	0.115141	-0.218274	-0.183648	0.136021	0.00925982	-0.513013	-0.195325	-0.0218235	0.259451	-0.302547	0.459301
BI476461	Dr.81832	Hypothetical protein LOC100006308	LOC553407	0.00171323	0.0221627	-0.0350478	-0.550265	-0.327899	-0.101253	-0.079348	-0.074402	-0.401392	-0.258681	-0.0208291	-0.11218	-0.625121	-0.0844012	0.764262	0.414666	-0.0460486	-0.0607504	0.800076	0.964855	0.476548	0.223795	0.483659	0.894419	0.696407	0.600433
BI892407	Dr.133333	Similar to hCG1773661	LOC564433	0.00171538	0.022173	-0.0182985	0.449201	0.266451	0.138562	0.128309	0.319014	0.179185	0.186554	0.329761	-0.0803368	0.358741	0.181476	-0.0990568	0.0994435	NaN	0.0663306	-0.302436	-0.0563998	-0.559721	-0.17817	-0.271665	-0.426146	NaN	-0.53277
BF717406	Dr.78311	Zgc:101569	ZGC:101569	0.0017183	0.0221933	0.129832	0.208547	0.244534	0.699187	0.37955	0.620584	0.362463	0.555491	0.0318363	-0.0630616	0.0189217	0.0750341	-0.0709726	0.165388	0.170385	0.043442	0.0839047	0.0890691	-0.0385103	0.0409114	-0.073923	0.0597821	0.1525	-0.228744
AW422164	Dr.106859	Zgc:171432	ZGC:171432	0.00172827	0.0222599	-0.182213	0.0185981	-0.0883706	-0.103096	-0.154772	0.04939	0.0226693	-0.0849049	0.0654046	0.186699	0.353398	0.0598146	-0.242657	-0.261438	-0.644204	-0.282487	-0.362009	-0.0695225	-0.230755	-0.121335	-0.33201	-0.287094	-0.229699	-0.475818
BM023753	Dr.81224	Similar to LRP1	LOC100006944	0.00172777	0.0222599	0.466102	1.16482	0.501367	0.586468	0.199229	0.0934823	0.656025	0.213497	0.844274	0.667426	0.823536	0.883791	0.623332	1.00131	1.09151	0.912255	1.10167	0.893865	1.6387	1.36645	1.00826	1.3315	1.2989	1.98267
AI964174	Dr.79340	Zgc:56653	ZGC:56653	0.00172741	0.0222599	-0.178755	-0.117541	-0.234505	-0.530852	-0.444117	-0.514152	-0.309218	-0.241651	-0.055276	-0.252985	-0.0381201	-0.0936387	0.329891	0.0368364	-0.0874065	0.288479	0.346521	0.0100209	0.627989	-0.0572082	0.247343	-0.110413	0.259532	0.279915
AI884287	Dr.34125	NADH dehydrogenase (ubiquinone) flavoprotein 1	NDUFV1	0.00172889	0.0222599	-0.102229	-0.336659	-0.375986	-0.251164	-0.307415	-0.180996	-0.147677	-0.209153	0.0011995	-0.0361775	-0.0470045	0.0223096	-0.381122	-0.234665	-0.255374	-0.305412	-0.401141	-0.27735	0.170802	-0.0422807	-0.00976371	-0.234774	-0.145079	-0.375211
AW280217	Dr.79390	Zgc:77868	ZGC:77868	0.00173181	0.0222627	-0.429047	-0.884498	-0.693182	-0.577815	-0.819957	-0.463748	-0.533474	-0.364242	-0.469502	-0.543571	-0.668049	-0.559651	0.151447	-0.0184763	-0.526966	-0.295697	0.517261	1.37973	0.51898	0.325124	-0.0397285	0.96827	0.771277	0.141363
AW116026	Dr.122174	Transcribed locus		0.00173051	0.0222627	0.12332	-0.295188	0.0261036	-0.559393	-0.397232	-0.127989	-0.592363	-0.127111	-0.534723	-0.381825	0.0170099	-0.154391	-0.105073	0.085422	-0.199179	0.0233061	-0.0485354	0.146453	0.177737	0.121933	0.0220089	0.283229	0.337872	0.302647
AW077326	Dr.80270	Transcribed locus		0.00173374	0.0222701	0.0123137	-0.00108034	0.127967	0.26756	0.0246129	-0.0364111	-0.0146909	0.225671	-0.179678	-0.0511842	-0.404451	-0.088054	-0.421012	-0.186584	-0.233172	-0.244406	-0.340245	-0.60587	-0.642716	-0.503365	-0.749317	-0.978729	-0.183717	-0.977055
AJ005693	Dr.132860	Signal transduction and activation of transcription 3	STAT3	0.00174786	0.0224339	-0.190678	-0.367256	-0.132197	-0.296069	-0.293356	-0.407232	-0.363638	0.0218354	-0.372896	-0.247191	-0.108124	-0.14577	0.0991774	-0.0903759	-0.1808	0.313536	0.558761	0.157906	-0.121972	0.454932	0.175987	0.237435	0.0311309	0.0792892
BM104172	Dr.48937	Hypothetical protein LOC797183	LOC797183	0.00174986	0.0224419	0.627613	0.534829	0.152061	0.693718	0.440667	0.320215	0.265914	0.188452	0.455533	0.123824	0.182961	0.165747	0.048984	0.110474	0.198308	0.195713	-0.0754672	0.134442	0.164346	0.0288875	0.199274	-0.186889	-0.0262581	-0.118123
AF210647	Dr.32367	Tubulin, beta 2c	TUBB2C	0.00175127	0.0224425	0.156083	0.43393	0.221376	-0.221573	-0.022647	0.179328	0.740258	-0.173147	0.505509	0.479216	0.352479	0.529962	0.537397	0.792442	0.612397	0.682446	1.69852	1.57243	2.1596	1.03303	1.46357	1.39984	0.911778	2.55325
AW184237	Dr.122280	CDNA clone IMAGE:6793184		0.00175552	0.0224795	-0.326408	-0.0262272	-0.526351	-0.811976	-0.859414	-0.834338	-1.12142	-0.346512	-0.706528	-0.112379	-0.121017	0.101094	0.699636	0.0417804	0.34085	-0.312895	-0.212681	0.74956	0.241396	0.346605	0.516577	1.17824	0.968885	-0.123331
AW058994	Dr.80123	Wu:fj78b06	WU:FJ78B06	0.00177075	0.0226567	-0.414436	-0.0602206	-0.691203	-0.251601	-0.481169	-0.473133	-0.430987	-0.396792	-0.056885	0.130404	-0.275587	0.0334912	0.672434	0.19908	0.141223	0.337859	0.547483	0.811031	1.03184	0.486726	-0.0527557	1.03203	0.409242	0.332162
AI816659	Dr.116098	Novel protein similar to vertebrate nuclear factor I/C (CCAAT-binding transcription factor) (NFIC)	CH211-133L5.3	0.00177414	0.0226825	-0.228469	-0.089258	0.085612	0.305346	0.104309	-0.0566123	0.278112	0.339524	0.414449	0.0856558	0.186369	0.0940016	-0.190521	0.157971	0.111945	0.0605861	-0.0585904	-0.154097	-0.288704	-0.23152	-0.291798	-0.230274	0.0263997	-0.398426
BM183284	Dr.114497	Hypothetical protein LOC100002471	LOC100002471	0.00177671	0.0226976	-0.0433474	0.333347	0.287502	0.275645	0.33503	NaN	0.491049	0.470504	0.15934	0.346301	0.418542	0.140962	0.137845	-0.0355733	NaN	0.00829032	-0.158583	-0.0969344	-0.0451536	-0.118863	-0.236022	-0.305488	-0.0715542	-0.0456257
BI865590	Dr.115334	Transcribed locus, moderately similar to XP_001333599.1 PREDICTED: hypothetical protein [Danio rerio]		0.00177815	0.0226984	0.0436375	0.186476	0.00723934	-0.100249	0.092768	0.058263	-0.277719	0.327782	-0.116653	0.279699	-0.125914	-0.0330004	0.381723	0.211224	0.213419	0.228903	0.726449	0.977215	0.740781	-0.00118896	0.316049	0.745357	0.977851	1.06079
AW233616	Dr.76656	Calpain 8	CAPN8	0.0017858	0.0227663	-0.0935026	0.0685164	0.249854	-0.00323687	0.522315	0.277516	0.395993	0.326838	0.396844	0.406517	0.609387	0.263586	NaN	-0.103607	0.0646761	0.00428468	-0.400919	-0.0397739	-0.249522	-0.106642	0.000498725	-0.290196	-0.0434151	-0.247087
BM036448	Dr.77415	Similar to Syntaxin 5A, like	LOC100007442	0.00178624	0.0227663	-0.216122	-0.281978	-0.00403511	-0.241716	-0.205324	-0.141538	-0.134225	-0.268338	-0.409955	-0.195414	0.0183918	0.0507103	-0.0254995	0.16218	0.399722	0.0207548	0.0617028	0.614241	0.278608	0.259765	0.227	0.370154	0.532552	NaN
BI840864	Data Not Found			0.00178912	0.0227853	-1.24981	-1.21717	-1.26059	-1.54249	-1.61088	-1.03271	-1.17797	-1.12377	-1.06815	-1.06491	-1.00222	-1.25948	-0.595948	-0.637393	-0.715612	-0.137065	-0.573473	-0.863862	-0.949457	-0.690577	-1.0371	-0.994311	-0.966409	-1.46063
AI974163	Dr.79872	Wu:fd36h06	WU:FD36H06	0.00180209	0.0228972	0.157942	-0.54698	-1.68849	-1.37853	-1.72187	-1.13202	-0.958742	-1.63903	-0.248108	-0.390691	-0.641691	-1.05249	2.80449	1.08972	-0.216727	0.096913	2.14692	2.63364	1.80434	NaN	0.890467	1.74972	1.54607	1.16053
AW279888	Dr.81076	Transcribed locus		0.0018018	0.0228972	-0.13491	0.130572	-0.0678315	0.0224678	0.0893109	0.0371199	-0.0785803	0.0790486	-0.0916596	0.302308	-0.0919516	0.211732	-0.0458004	-0.287344	-0.0194396	-0.0834043	0.0493886	0.0722769	-0.375018	-0.310772	-0.285202	-0.2395	-0.319195	-0.255632
BM181118	Data Not Found			0.00179986	0.0228972	-0.00660608	-0.0427558	-0.377927	-0.0606508	-0.195381	-0.153816	-0.020088	-0.245888	0.180066	0.264017	0.254873	0.133718	-0.132482	0.0390961	0.0199182	-0.170979	-0.428118	-0.210081	-0.0934979	0.064617	-0.133368	-0.328089	-0.441132	-0.436629
BI673311	Dr.132620	Protein arginine methyltransferase 3	PRMT3	0.00181189	0.0230038	0.110882	-0.0454464	-0.0764175	0.025759	-0.0844579	0.0036922	0.146646	-0.0193648	0.0344017	-0.116303	0.0390351	0.159835	0.200983	0.0530722	0.0125526	-0.0967131	-0.245673	-0.264148	-0.330235	-0.0679278	-0.0503686	-0.346272	-0.248755	-0.539241
BM103811	Dr.108381	Hypothetical protein LOC100000066	LOC100000066	0.00182368	0.0231356	-0.123422	-0.0762193	0.0041842	0.355339	0.159486	0.0352065	0.265267	0.181687	-0.0878688	-0.0762448	0.109208	0.185252	-0.139162	-0.108673	-0.0220023	-0.157739	-0.255046	-0.450157	-0.331849	-0.11571	-0.124449	-0.215955	-0.221483	-0.250141
BI892317	Dr.76396	Smg-7 homolog, nonsense mediated mRNA decay factor (C. elegans)	SMG7	0.00183157	0.0231999	-0.0179954	-0.109446	-0.184405	0.0174828	0.0958572	0.055099	0.0550062	-0.0594838	0.162729	0.13104	0.122188	0.0444208	0.0703071	0.119573	-0.19913	-0.248198	-0.020632	-0.352461	-0.22292	-0.249892	-0.171332	-0.361146	-0.226826	-0.246089
AW165042	Data Not Found			0.00183068	0.0231999	-0.703006	-0.607527	-0.345665	-0.838346	-1.01494	-0.521757	-0.466586	-0.300587	-0.55241	-0.513193	-0.34488	-0.316449	-0.155271	-0.198741	-0.356872	0.15151	-0.14297	-0.12635	-0.248785	0.0403952	-0.451975	-0.118951	-0.267489	-0.264915
BI672781	Dr.96990	Cytotoxic granule-associated RNA binding protein 1	TIA1	0.00184354	0.0232824	-0.091845	-0.165984	-0.348767	-0.570523	-0.675614	-0.743292	-0.377045	-0.322128	-0.797826	-0.505586	-0.968996	-0.541958	-0.424474	-0.426262	-0.573866	-0.416187	-0.48862	-0.465858	-0.233556	-0.117805	-0.298269	-0.100638	0.103376	-0.222649
BI866713	Dr.26777	Wu:fc14a08	WU:FC14A08	0.00184156	0.0232824	-0.0565934	-0.150218	-0.538948	-0.143177	-0.0402063	-0.244924	-0.146315	NaN	-0.291475	-0.18177	-0.112726	-0.0970306	0.21251	0.345171	0.351262	0.389049	0.395389	0.473076	0.579909	0.0912635	0.219848	0.732316	0.153199	0.072839
BI881879	Dr.13011	Zgc:101723	ZGC:101723	0.00184375	0.0232824	0.326189	0.294835	0.616297	0.470149	0.328302	0.329486	0.185319	0.294323	0.158748	0.0442351	-0.0708112	0.115016	0.145613	-0.116919	-0.0553951	0.17741	-0.034489	-0.325664	-0.0898486	-0.0312223	-0.134151	-0.0216702	0.159599	-0.166006
AF285173	Dr.83044	Hypothetical protein LOC791480	OPRK1	0.0018396	0.0232824	-0.237033	-0.256299	-0.403158	-0.0800061	-0.0187299	-0.34652	-0.335666	-0.490104	-0.119278	0.0724914	0.37748	0.191659	-0.139231	-0.122983	-0.0660113	-0.175011	-0.435883	-0.410358	-0.286019	-0.122785	-0.228363	-0.115368	0.0324555	-0.154528
BI845814	Dr.133422	Transcribed locus		0.00185051	0.0233497	0.213506	0.451958	0.596288	0.391329	0.474777	0.47342	0.610022	0.572567	0.847683	0.770759	0.842063	0.378044	0.182947	NaN	NaN	-0.0805051	0.149406	-0.0588962	0.31219	-0.0121751	-0.216318	0.275	0.0455995	0.268694
BI889676	Dr.121789	Transcribed locus		0.00185566	0.0233788	0.217677	0.227721	-0.0181276	0.174873	-0.24016	0.0795165	-0.00433706	-0.168967	0.13596	-0.443223	0.0195257	0.182535	0.332402	0.0477085	-0.135299	-0.201726	-0.3221	-0.552639	-0.78411	-0.376264	-0.702543	-0.699928	-0.327616	-0.802792
BI839952	Dr.13797	Proteasome (prosome, macropain) 26S subunit, non-ATPase, 3	PSMD3	0.00185459	0.0233788	-0.00664162	-0.436859	0.048591	-0.0359716	-0.0687307	-0.0957355	-0.408634	-0.326504	-0.22791	-0.399974	-0.0711087	-0.0805528	-0.108337	-0.183445	-0.28203	0.255731	0.717162	0.365677	0.276358	0.0275311	0.171238	-0.0167853	0.256915	-0.182013
BI897414	Dr.76250	Electron-transfer-flavoprotein, beta polypeptide	ETFB	0.00185927	0.0234063	0.923357	0.786583	0.735755	0.588079	0.573146	0.774584	0.377579	0.0502756	0.357599	0.176804	0.327104	0.577436	-0.400471	0.162719	0.306293	0.398677	0.246084	-0.000869915	-0.276358	0.139834	-0.10614	0.397071	-0.118128	0.104942
BI980968	Dr.123574	Transcribed locus		0.00186129	0.0234137	-0.219387	-0.118107	-0.00888352	NaN	0.160598	0.615466	0.432256	NaN	0.315839	0.371802	0.199944	0.210396	-0.163081	-0.289309	NaN	-0.345494	-0.140268	NaN	-0.0189163	-0.102565	-0.194983	-0.224214	NaN	NaN
BF157279	Dr.24752	Hypothetical LOC569837	LOC569837	0.0018637	0.0234261	-0.0699273	-0.05572	0.34359	0.459526	0.0540697	0.243763	0.0887056	0.147773	-0.599292	-0.603774	-1.04466	-0.935469	0.157557	0.0776988	0.0374227	-0.238763	-0.00438205	0.220185	0.0826338	-0.270314	0.32378	0.0826523	-0.0316614	0.296196
BI843197	Dr.78137	Dicer1, Dcr-1 homolog (Drosophila)	DICER1	0.00186755	0.0234387	-0.283815	-0.532675	-0.104658	-0.675296	-0.541018	-0.773327	-0.750754	-0.298613	-0.38715	-0.245211	-0.286448	-0.409519	-0.500521	-0.122599	0.184824	0.0783056	-0.0980185	-0.0869495	0.125036	0.0253415	0.190271	-0.180755	-0.0570962	0.00157737
AW826407	Dr.4055	Hypothetical LOC557373	LOC557373	0.00186727	0.0234387	0.0754067	-0.29027	0.0307675	-0.114364	-0.182604	NaN	-0.167133	0.0156211	-0.2293	-0.153801	-0.0323139	-0.00345482	0.203354	0.0815337	0.0763098	0.43819	0.232966	0.353496	0.0823955	0.206871	-0.010463	0.0248483	0.0995846	0.130954
AW184479	Data Not Found			0.00187912	0.0235549	-0.0894706	-0.227473	-0.24736	-0.290638	-0.0565023	-0.115635	-0.149557	-0.276656	-0.0756639	-0.0544937	0.0289849	0.0439261	-0.240594	-0.319976	-0.280953	-0.27935	-0.458241	-0.338924	-0.239922	-0.172288	-0.374325	-0.381912	-0.272304	-0.39692
BG305485	Dr.77881	Zgc:136474	ZGC:136474	0.00187969	0.0235549	0.0473268	-0.310679	-0.154146	-0.160366	-0.5174	-0.170742	0.0649674	-0.0496704	-0.416602	-0.109718	-0.0097227	-0.0685754	0.086674	0.015696	0.215975	0.485591	0.275364	0.30161	0.204085	0.650373	0.925444	0.386579	0.469778	-0.0450723
BG305741	Dr.10183	Transcribed locus, strongly similar to NP_571323.1 early growth response 1 [Danio rerio]		0.00188265	0.023574	-0.921246	-0.991544	-1.61202	-1.57268	-1.35314	-1.10879	-1.16053	-1.32748	-0.457067	-0.947428	-0.75649	-0.955851	-0.0784304	-0.453679	0.255545	-0.798205	-0.644879	-0.0577406	-0.515626	-0.252734	-0.792626	-0.535887	-0.110658	-0.0805003
AW232161	Data Not Found			0.00188726	0.0236137	-0.156761	-0.279684	-0.0326684	-0.592502	-0.843203	-1.14875	-0.323717	NaN	-0.623468	NaN	-0.137834	-0.667629	-0.142521	-0.14636	0.0335864	-0.112538	0.199505	0.509406	0.271081	0.282558	-0.261586	0.715549	NaN	NaN
AI959308	Dr.117496	Similar to Methionine adenosyltransferase I, alpha	LOC793358	0.00189275	0.0236219	1.23325	0.495309	-0.34542	0.55038	0.024435	0.217294	0.026655	-0.219014	0.10426	-0.644631	-0.181289	-0.190619	0.857212	0.705208	0.381827	1.1402	1.28894	0.888783	0.741742	1.32508	0.625844	0.947466	0.756034	1.0379
BI888934	Dr.75649	CD99 antigen-like 2	CD99L2	0.00189115	0.0236219	0.0040705	0.0456874	-0.114635	-0.142405	-0.0986	0.0809991	-0.123968	0.0674599	0.0443192	-0.16354	0.100459	0.00655111	-0.161963	-0.115055	-0.130674	-0.298639	-0.491485	-0.374355	-0.347624	-0.0760674	-0.147744	-0.342846	-0.239823	-0.551876
AI884271	Data Not Found			0.00189367	0.0236219	-0.152264	-0.407531	-0.45456	-0.544806	-0.760521	-0.367353	-0.396835	-0.341459	-0.256395	-0.405715	-0.286631	-0.2948	0.226344	-0.254424	0.0984261	0.0311863	0.119054	0.0757775	-0.0747581	0.198613	-0.0122644	-0.216581	0.0462219	-0.436601
BI880129	Dr.110644	Si:dkey-21k10.1	SI:DKEY-21K10.1	0.00189194	0.0236219	-0.163805	-0.000352306	-0.11863	-0.126341	-0.217593	-0.182176	-0.12276	-0.0792587	-0.105831	-0.106523	0.0348957	0.00190216	0.148087	-0.0212223	NaN	0.144532	0.0074425	0.173741	-0.0992909	-0.0756818	-0.107032	-0.145337	-0.0640688	-0.160015
[truncated: 702 more rows]
